# Supplementary material for: Stromal cell-mediated mitochondrial redox adaptation regulates drug resistance in childhood acute lymphoblastic leukemia
Source: Oncotarget. 2015 Oct 13;6(40):43048–64. doi: 10.18632/oncotarget.5528 (PMC4767490; doi:10.18632/oncotarget.5528)
Supplement: Supplementary file 2 [file oncotarget-06-43048-s002.xlsx]

## Sheet: Sheet4
Uniprot	Protein Name	Function	Proteins	Motifs	Peptide
Q2M2I8	AAK1	endocytosis	AP2-associated protein kinase 1	Proline-directed	_VQTpTPPPAVQGQK_
Q96AP0	ACD	protein synthesis / transport	Adrenocortical dysplasia protein homolog	CDK1;ERK/MAPK;Polo box;Proline-directed;WW GroupIV	_ELILGSETPSpSPR_
Q7Z612	Acidic ribosomal phosphoprotein P1	RNA processing	Acidic ribosomal phosphoprotein P1		_KEEpSEEpSDDDM(ox)GFGLF_
Q7Z612	Acidic ribosomal phosphoprotein P1	RNA processing	Acidic ribosomal phosphoprotein P1	CK1;CK2	_KEEpSEEpSDDDM(ox)GFGLF_
Q9UKV3	ACIN1	apoptosis	apoptotic chromatin condensation inducer 1	CDK1;CDK2;CK1;Proline-directed	_SKSPpSPPRLTEDR_
Q9UKV3	ACIN1	apoptosis	apoptotic chromatin condensation inducer 1	CAMK2;CK2;GSK3;PKA	_RLpSQPESAEK_
Q4LE36	ACLY	Uncharacterised	Q4LE36_HUMAN;ACLY_HUMAN	CDK1;CK1;ERK/MAPK;Proline-directed	_KAKPAM(ox)PQDSVPpSPR_
Q4LE36	ACLY	Uncharacterised	Q4LE36_HUMAN;ACLY_HUMAN;B4DIM0_HUMAN;B4E3P0_HUMAN;Q8N9C4_HUMAN	CAMK2;CK1;CK2;GSK3;PKA/AKT	_pTASFSESRADEVAPAKK_
Q6ZN18	AEBP2	histone/chromatin regulation	Zinc finger protein AEBP2	AURORA;AURORA-1;AURORA-A;CAMK2;GSK3;PKA	_RGpSLEMSSDGEPLSR_
P51826	AFF3	transcription	AF4/FMR2 family member 3	CK1;ERK/MAPK;Proline-directed;WW GroupIV	_SPIpSPLSDASK_
P51826	AFF3	transcription	AF4/FMR2 family member 4	CDK1;CDK2;Proline-directed	_NELLpSPLKDSDEIR_
Q5TGY3	AHDC1	DNA Damage	AT-hook DNA-binding motif-containing protein 1		_ASTVSPGGpYM(ox)VPK_
Q02952	AKAP12	signalling	A-kinase anchor protein 12	CK2	_GLAEVQQDGEAEEGATpSDGEKKR_
Q02952	AKAP12	signalling	A-kinase anchor protein 12	CK2;Proline-directed	_LKETCVSGEDPTQGADLpSPDEK_
Q02952	AKAP12	signalling	A-kinase anchor protein 12	CK1	_VVGQTTPEpSFEK_
Q02952	AKAP12	signalling	A-kinase anchor protein 12	CK2;PLK;PLK1	_N(de)GQLSTIN(de)GVAEQDELpSLQEGDLNGQK_
Q12802	AKAP13	Apoptosis	A-kinase anchor protein 13	CDK1;CDK2;NEK6;Proline-directed	_SGSLDSELpSVSPKR_
B1ALY1	AKAP2	Uncharacterised	A kinase (PRKA) anchor protein 2	CAMK2;CK2	_TLpSM(ox)IEEEIR_
O43823	AKAP8	signalling	A-kinase anchor protein 8	CK2	_VDSEGDFpSENDDAAGDFR_
O43823	AKAP8	signalling	A-kinase anchor protein 8	CK2	_pSGDEEFKGEDELCDSGR_
P31751	AKT2	signalling	RAC-beta serine/threonine-protein kinase	CK2;GSK3;Proline-directed	_CGpSPSDSSTTEEMEVAVSK_
P04075	ALDOA	glycolysis	Fructose-bisphosphate aldolase A	CK1	_GILAADESpTGSIAKR_
Q92685	ALG3	protein synthesis / transport	Dol-P-Man:Man(5)GlcNAc(2)-PP-Dol alpha-1,3-mannosyltransferase	CAMK2;PKA/AKT	_SGpSAAQAEGLCK_
Q5T694	AMPD2	Uncharacterised	Adenosine monophosphate deaminase 2 (Isoform L)	AURORA;AURORA-1;AURORA-A;GSK3;PKA	_RApSLQASTAAPEAR_
Q96NW4	ANKRD27	endocytosis	Ankyrin repeat domain-containing protein 27		_RHTVEDAVVpSQGPEAAGPLSTPQEVSASR_
Q92625	ANKS1A	signalling	Ankyrin repeat and SAM domain-containing protein 1A	CAMK2;CK1;PKA/AKT	_SEpSLSN(de)CSIGK_
Q92625	ANKS1A	signalling	Ankyrin repeat and SAM domain-containing protein 1A	CHK1;PKD	_SPpSFASEWDEIEK_
O14617	AP3D1	endocytosis	AP-3 complex subunit delta-1	CK2;PKA	_HRPpSEADEEELAR_
Q7Z5R6	APBB1IP	signalling	Amyloid beta A4 precursor protein-binding family B member 1-interacting protein	CK1	_SSDTpSGSPATPLKAK_
Q96GX9	APIP	apoptosis	Probable methylthioribulose-1-phosphate dehydratase	CDK1;CDK2;CK1;Proline-directed	_DISGPpSPSKK_
Q59EX4	APLT variant	protein synthesis / transport	ATPase, aminophospholipid transporter (APLT), class I, type 8A, member 1 variant	CK1;FHA KAPP	_TDDVSEKpTSLADQEEVR_
Q8N6H7	ARFGAP2	protein synthesis / transport	ADP-ribosylation factor GTPase-activating protein 2	CK1;CK2	_VSSQpSFSEIER_
Q8N6H7	ARFGAP2	protein synthesis / transport	ADP-ribosylation factor GTPase-activating protein 2		_EQAERLGM(ox)GLVpSR_
Q8IWW6	ARHGAP12	signalling	Rho GTPase-activating protein 12	CK1	_TSFSQEQpSCDSAGEGSER_
Q53QZ3	ARHGAP15	signalling	Rho GTPase-activating protein 15	CK1	_pSM(ox)ILTDVGK_
Q5T5U3	ARHGAP21	signalling	Rho GTPase-activating protein 21	CK1;Proline-directed	_GISQDRpSPLVK_
Q9P227	ARHGAP23	signalling	Rho GTPase-activating protein 23		_pSAEALGPGALVpSPR_
Q9P227	ARHGAP23	signalling	Rho GTPase-activating protein 24	CDK1;Proline-directed	_pSAEALGPGALVpSPR_
P42331	ARHGAP25	signalling	Rho GTPase-activating protein 25	ERK/MAPK;Proline-directed;WW GroupIV	_SKDIPLpSPPAQK_
P42331	ARHGAP25	signalling	Rho GTPase-activating protein 25	AURORA;AURORA-1;PKA	_SpSVGWDATEDLR_
B7Z6T0	ARHGAP27	signalling	Rho GTPase-activating protein 27	CK2;Proline-directed	_SSQDGDTPAQApSPPEEK_
Q7Z6I6	ARHGAP30	signalling	Rho GTPase-activating protein 30		_GpSGSLEGEAAGCGR_
A7KAX9	ARHGAP32	signalling	Rho GTPase-activating protein 32	CK1	_SAKpSEESLTSLHAVDGDSK_
P98171	ARHGAP4	signalling	Rho GTPase-activating protein 4	ERK/MAPK;GSK3;Proline-directed;WW GroupIV	_GPGAPApSPSASHPQGLDTTPKPH_
Q13017	ARHGAP5	signalling	Rho GTPase-activating protein 5	CK1;CK2	_THSDApSDDEAFTTSK_
O15085	ARHGEF11	signalling	Rho guanine nucleotide exchange factor 11	CAMK2;CHK1;CK2;PKD	_SRpSDVDM(ox)DAAAEATR_
Q6ZSZ5	ARHGEF18	signalling	Rho guanine nucleotide exchange factor 18	ERK/MAPK;Proline-directed;WW GroupIV	_GPPNpSPDLK_
Q5VY93	ARHGEF2	signalling	Rho guanine nucleotide exchange factor 2	CAMK2;CHK1;CHK1/2;PKD	_SEpSLESPR_
Q5VY93	ARHGEF2	signalling	Rho guanine nucleotide exchange factor 3	NEK6	_ILSQpSTDSLN(de)M(ox)R_
Q15052	ARHGEF6	signalling	Rho guanine nucleotide exchange factor 6	AURORA;AURORA-1;AURORA-A;CAMK2;CK1;PKA	_KDpSIPQVLLPEEEK_
Q15052	ARHGEF6	signalling	Rho guanine nucleotide exchange factor 6	CAMK2;CK2;PKA	_KPpSEEEYVIRK_
B7Z6G2	ARHGEF7	signalling	Rho guanine nucleotide exchange factor 7	CAMK2;CK1;PKA	_KEpSAPQVLLPEEEK_
O14497	ARID1A	histone/chromatin regulation	AT-rich interactive domain-containing protein 1A	ERK/MAPK;GSK3;Proline-directed;WW GroupIV	_SHHAPM(ox)pSPGSSGGGGQPLAR_
O14497	ARID1A	histone/chromatin regulation	AT-rich interactive domain-containing protein 1A	GSK3;Proline-directed	_GPSPpSPVGSPASVAQSR_
O14497	ARID1A	histone/chromatin regulation	AT-rich interactive domain-containing protein 1A		_NPQM(ox)PQYSSPQPGpSALSPR_
O14497	ARID1A	histone/chromatin regulation	AT-rich interactive domain-containing protein 1A		_pSNSVGIQDAFNDGSDSTFQK_
O14497	ARID1A	histone/chromatin regulation	AT-rich interactive domain-containing protein 1A	CAMK2;CHK1;CK1	_pSNSVGIQDAFNDGSDSTFQK_
O14497	ARID1A	histone/chromatin regulation	AT-rich interactive domain-containing protein 1A	CK1	_VpSSPAPM(ox)EGGEEEEELLGPK_
O14497	ARID1A	histone/chromatin regulation	AT-rich interactive domain-containing protein 1A	CK1;ERK/MAPK;Polo box;Proline-directed	_VpSSPAPM(ox)EGGEEEEELLGPK_
Q99856	ARID3A	transcription	AT-rich interactive domain-containing protein 3A	CK2	_AAAAGLGHPASPGGSEDGPPGpSEEEDAAR_
Q4LE39	ARID4B	transcription	AT-rich interactive domain-containing protein 4B	CK1;GSK3	_GTNSSDpSEELSAGESITK_
Q4LE39	ARID4B	transcription	AT-rich interactive domain-containing protein 4B	CK1;CK2	_DIEVLSEDpTDYEEDEVTK_
Q66PJ3	ARL6IP4	RNA processing	ADP-ribosylation factor-like protein 6-interacting protein 4	Proline-directed	_KASTAPGAEApSPSPCITER_
A4D275	ARPC1B	cytoskeletal organisation	Actin related protein 2/3 complex, subunit 1B, 41kDa	CHK1;PKD	_KApSSEGGTAAGAGLDSLHK_
Q9UBL0	ARPP21	stress response	cAMP-regulated phosphoprotein 21	CAMK2;CK2;GSK3	_AWpSSTDSDpSSN(de)R_
Q9UBL0	ARPP21	stress response	cAMP-regulated phosphoprotein 21	CK1	_AWpSSTDSDpSSN(de)R_
O95671	ASMTL	Uncharacterised	N-acetylserotonin O-methyltransferase-like protein	CK2	_SVKHDSIPAADTFEDLpSDVEGGGSEPTQR_
Q9BZE9	ASPSCR1	Metabolism	Tether containing UBX domain for GLUT4	Proline-directed	_AAGpSPSPLPAPDPAPK_
P15336	ATF2	transcription	Cyclic AMP-dependent transcription factor ATF-2	CDK1;CDK2;Proline-directed	_NDSVIVADQTPpTPTR_
P17544	ATF7	transcription	Cyclic AMP-dependent transcription factor ATF-7	CDK1;CDK2;Proline-directed	_TDSVIIADQTPpTPTR_
Q6VMQ6	ATF7IP	transcription	Activating transcription factor 7-interacting protein 1	CDK1;CDK2;ERK/MAPK;Proline-directed;WW GroupIV	_HEHPPNPPVpSPGK_
Q86V38	ATN1	Uncharacterised	Uncharacterised; atrophin1 or ATN1	CAMK2;PKA;Proline-directed	_RAPpSPGAYK_
O75882	ATRN	Oxidative stress	Attractin	NEK6	_NHNALLApSLpTTQK_
A4LAA3	ATRX	DNA repair	TP-dependent helicase ATRX	CK2	_RPTETNPVTSNpSDEECNETVKEK_
A4LAA3	ATRX	DNA repair	TP-dependent helicase ATRX		_pTAEPMpSESKLNTLVQK_
Q14CW9	ATXN7L3	transcription	Ataxin-7-like protein 3	CK1;CK2;GSK3;Proline-directed	_LQWDGSSDLpSPSDSGSSK_
Q9UPN4	AZI1	cell cycle	5-azacytidine-induced protein 1	CK1;Proline-directed	_SSSALDpSPAGPR_
Q9UPN4	AZI1	cell cycle	5-azacytidine-induced protein 1	CAMK2;CHK1;PKD	_SVpSVVTGSEQKR_
Q92934	BAD	apoptosis	Bcl2 antagonist of cell death	CK1;PKA	_HpSSYPAGTEDDEGM(ox)GEEPSPFR_
Q92934	BAD	apoptosis	Bcl2 antagonist of cell death	CAMK2;PKA	_RM(ox)pSDEFVDSFKK_
Q9H165	BCL11A	transcription	B-cell lymphoma/leukemia 11A	CAMK2;CK2;GSK3;Proline-directed	_GCpSPGESASGGLSK_
Q9H165	BCL11A	transcription	B-cell lymphoma/leukemia 11A	CHK1;ERK/MAPK;PKD;Proline-directed;WW GroupIV	_AVDKPPpSPSPIEMK_
Q9C0K0	BCL11B	transcription	B-cell lymphoma/leukemia 11B	CDK1;CDK2;Proline-directed	_KVSEPVEIGIQVTPDEDDHLLpSPTK_
Q9C0K0	BCL11B	transcription	B-cell lymphoma/leukemia 11B	FHA2 Rad53p;NEK6	_KVSEPVEIGIQVTPDEDDHLLpSPTK_
A5PL18	BCL6	histone/chromatin regulation	B-cell CLL/lymphoma	CDK1;CDK2;CK1;ERK/MAPK;GSK3;Proline-directed;WW GroupIV	_KGLVSPQpSPQK_
Q86UU0	BCL9L	transcription	B-cell CLL/lymphoma 9-like protein	CAMK2;PKA/AKT	_SVpSVDSGEQR_
Q9NYF8	BCLAF1	apoptosis	Bcl-2-associated transcription factor 1	Proline-directed	_KETQpSPEQVK_
Q9NYF8	BCLAF1	apoptosis	BCLF1_HUMAN;Q6DCA8_HUMAN	AURORA;PKA	_GRSpSFYPDGGDQETAK_
Q9NYF8	BCLAF1	apoptosis	BCLF1_HUMAN;Q6DCA8_HUMAN	CDK1;CDK2;CK1;GSK3;Proline-directed	_NTPSQHSHSIQHpSPER_
Q9NYF8	BCLAF1	apoptosis	BCLF1_HUMAN;Q6DCA8_HUMAN	CDK1;CDK2;CK1;PKA;Proline-directed	_pSPAKTIAPQNAPR_
Q6W2J9	BCOR	histone/chromatin regulation	BCL-6 corepressor	Polo box;Proline-directed	_DGSpSPPLLEK_
Q6W2J9	BCOR	histone/chromatin regulation	BCL-6 corepressor	CAMK2;GSK3;PKA;PKA/AKT	_KVpSGDSSHTETTAEEVPEDPLLK_
A9UF02	BCR/ABL fusion	signalling	BCR/ABL fusion protein	Proline-directed	_GQGESDPLDHEPAVpSPLLPR_
A9UF02	BCR/ABL fusion	signalling	BCR/ABL fusion protein	GSK3;Proline-directed	_HQDGLPYIDDpSPSSSPHLSSK_
Q68DU7	BET1 homolog	protein synthesis / transport	BET1 homolog		_SLpSIEIGHEVK_
Q12982	BNIP2	apoptosis	BCL2/adenovirus E1B 19 kDa protein-interacting protein 2	AURORA;AURORA-1;AURORA-A;CAMK2;CHK1;CK2;PKA;PKD	_KGpSITEYTAAEEK_
Q8NFC6	BOD1L1	Uncharacterised	Biorientation of chromosomes in cell division protein 1-like 1	CAMK2;PKA;PKA/AKT	_RLpSESLHVVDENKNESK_
Q8NFC6	BOD1L1	Uncharacterised	Biorientation of chromosomes in cell division protein 1-like 1	CK2	_SLTVSDDAESpSEPER_
Q8NFC6	BOD1L1	Uncharacterised	Biorientation of chromosomes in cell division protein 1-like 1		_TDTGIVTVEQSPpSSSK_
Q8NFC6	BOD1L1	Uncharacterised	Biorientation of chromosomes in cell division protein 1-like 1	CAMK2;FHA2 Rad53p;Polo box;Proline-directed	_RpTSTPVIMEGVQEETDTR_
Q8NFC6	BOD1L1	Uncharacterised	Biorientation of chromosomes in cell division protein 1-like 1	Proline-directed	_GLEGNANpSPAHLR_
Q12830	BPTF	transcription	Nucleosome-remodeling factor subunit BPTF	NEK6;Proline-directed	_NLSEpSPVITK_
P38398	BRCA1	DNA repair	Breast cancer type 1 susceptibility protein	CK2	_NYPpSQEELIK_
Q15059	BRD3	Uncharacterised	Bromodomain-containing protein 3	14-3-3 binding;CAMK2;CK1;Proline-directed	_SEpSPPPLSDPK_
O60885	BRD4	histone/chromatin regulation	Bromodomain-containing protein 4		_MPDEPEEPVVAVpSSPAVPPPTK_
Q92994	BRF1	transcription	Transcription factor IIIB 90 kDa subunit	CK2	_DGSTEDTASSLCGEEDpTEDEELEAAASHLNK_
P20290	BTF3	transcription	Transcription factor BTF3		_GGCPGGEATLpSQPPPR_
Q13895	BYSL	RNA processing	Bystin	CK2	_MPQDGpSDDEDEEWPTLEK_
Q9Y438	C10orf38	Uncharacterised	Q9Y438_HUMAN;F1711_HUMAN;B3KMX9_HUMAN	Proline-directed	_TADAPSEPAApSPHQR_
Q86WR7	C10orf47	Other / unknown	CJ047_HUMAN;A6NDS2_HUMAN	CAMK2;CK1;PKA/AKT	_SRpSFTLDDESLK_
B7ZKU0	C11orf30	Uncharacterised	Uncharacterised	CAMK2;GSK3;PKA/AKT	_TNpSSSSSPVVLK_
Q7Z7L8	C11orf96	Uncharacterised	Uncharacterised	NEK6;NIMA;PKA	_pSTQSLSLQR_
Q7Z7L8	C11orf96	Uncharacterised	Uncharacterised	CAMK2;FHA2 Rad53p;PKA;PKA/AKT	_pSTQSLSLQR_
Q96C57	C12orf43	Other / unknown	CL043_HUMAN;B4DWJ9_HUMAN	CK1;Proline-directed	_EAAVSASDILQESAIHpSPGTVEKEAK_
Q9H246	C1orf21	Uncharacterised	Uncharacterised	CK2	_ANM(ox)HISEpSQQEFFR_
A8MSH5	C20orf43	Uncharacterised	Uncharacterised	AURORA;AURORA-1;CK2;GSK3	_pSIADSEESEAYK_
Q9H6R7	C2orf44	Uncharacterised	WD repeat-containing protein C2orf44	CK1;Proline-directed	_DSFSHpSPGAVSSLK_
Q8N8J7	C4orf32	Other / unknown	Uncharacterized protein	CDK1;CDK2;Proline-directed	_EAAGTEWDPGApSPR_
Q8WVR3	C7orf43	Other / unknown	Uncharacterized protein	CAMK2;CHK1;CHK1/2;PKA/AKT;PKD	_SQpSFSHQQPSR_
Q9NS88	CACNA1A	calcium ion transport	Alpha1A-voltage-dependent calcium channel	CDK1;CDK2;Proline-directed	_ASGPACApSPSR_
O43852	CALU	calcium ion	Calumenin		_VHNDAQpSFDYDHDAFLGAEEAK_
Q5T5Y3	CAMSAP1	cytoskeletal organisation	Calmodulin-regulated spectrin-associated protein 1		_pSIQGEDIPDQR_
Q08AD1	CAMSAP2	cytoskeletal organisation	Calmodulin-regulated spectrin-associated protein 2		_pSISNEGLTLN(de)NSHVSK_
Q9Y2V2	CARHSP1	signalling	Calcium-regulated heat stable protein 1	CAMK2;CK1;PKA/AKT;Proline-directed	_ERpSPpSPLRGNVVPpSPLPTR_
Q8WXE0	CASKIN2	Other / unknown	Caskin-2	CAMK2	_SQpSFALR_
O00257	CBX4	transcription	E3 SUMO-protein ligase CBX4	CAMK2;PKA;PKA/AKT	_CLpSETHGEREPCK_
Q9HC52	CBX8	histone/chromatin regulation	Chromobox protein homolog 8	ERK/MAPK;Proline-directed	_RQDSDLVQCGVTpSPSSAEATGK_
B5X450	CCD49	Uncharacterised	Coiled-coil domain-containing protein 4	CAMK2;CK1;CK2;PKA	_KLpSAEELER_
Q6PK04	CCDC137	Uncharacterised	Coiled-coil domain-containing protein 137	CDK1;CDK2;ERK/MAPK;Proline-directed	_VQAGPGpSPR_
Q9Y3X0	CCDC9	Uncharacterised	Coiled-coil domain-containing protein 9	Proline-directed	_EGAApSPAPETPQPTSPETSPK_
Q9UK58	CCNL1	transcription	Cyclin-L1	Proline-directed	_EVKAEEKpSPISINVK_
Q01GG6	CD2L1	cell cycle	Serine/threonine-protein kinase cdc2l1	CK2	_DLLSDLQDIpSDSER_
Q01GG6	CD2L1	cell cycle	Serine/threonine-protein kinase cdc2l2	AURORA;AURORA-1;AURORA-A;CK1;CK2;PKA	_RDpSLEEGELR_
P28906	CD34	adhesion	Hematopoietic progenitor cell antigen CD34	Proline-directed	_LGEDPYYTEN(de)GGGQGYSSGPGTpSPEAQGK_
O15446	CD3EAP	transcription	DNA-directed RNA polymerase I subunit RPA34	CDK1;CDK2;ERK/MAPK;Proline-directed	_TVKQEQINTEPLEDTVLpSPTK_
P48960	CD97	adhesion	CD97 antigen	NEK6;PKA	_ALRApSESGI_
Q8IWY9	CDAN1	Uncharacterised	Codanin-1		_pSTPLWHQLNLVpTCSSR_
Q8IWY10	CDAN2	Uncharacterised	Codanin-2	NEK6	_PGPLAApSAGPK_
Q12834	CDC20	cell cycle	Cell division cycle protein 20 homolog	CDK1;CDK2;Proline-directed	_EAAGPAPpSPMR_
Q69YH5	CDCA2	cell cycle	Cell division cycle-associated protein 2	Proline-directed	_AGTDpSPVSCASITEER_
Q69YH5	CDCA2	cell cycle	Cell division cycle-associated protein 3	CK1;Proline-directed	_GSSDAVpSPDTFTAEVSSDAVPDVR_
P06493	CDK1	cell cycle	Cyclin-dependent kinase 1 (CDC2)	PLK1	_IGEGpTpYGVVYKGR_
P06494	CDK1	cell cycle	Cyclin-dependent kinase 1 (CDC2)	ALK	_IGEGpTpYGVVYKGR_
Q14004	CDK13	RNA processing	Cyclin-dependent kinase 13	CAMK2;CK1;GSK3;PIM1/2;PKA/AKT	_HSpSIpSPSTLTLK_
Q14004	CDK13	RNA processing	Cyclin-dependent kinase 13	CK1;Proline-directed	_HSpSIpSPSTLTLK_
P49450	CENPA	histone/chromatin regulation	Histone H3-like centromeric protein A	CAMK2;PKA;PKA/AKT;Proline-directed	_RRpSPpSPTPTPGPSR_
P49450	CENPA	histone/chromatin regulation	Histone H3-like centromeric protein A	CAMK2;PKA/AKT;Proline-directed	_RRpSPpSPTPTPGPSR_
Q8IW27	CENPC1	mitosis	Centromere protein C 1	CK1;GSK3;Proline-directed	_SEEpSPVYSN(de)SSVR_
P49454	CENPF	cell cycle	Centromere protein F	NEK6	_GDLEpTSNLQDM(ox)QSQEISGLKDCEIDAEEK_
P49454	CENPF	cell cycle	Centromere protein F	FHA2 Rad53p	_GDLEpTSNLQDM(ox)QSQEISGLKDCEIDAEEK_
Q5SW79	CEP170	Microtubule organisation	Centrosomal protein of 170 kDa	CK1;CK2	_TPLpTSADEHVHSK_
Q5SW79	CEP170	Microtubule organisation	Centrosomal protein of 170 kDa	CK2;FHA1 Rad53p	_TPLpTSADEHVHSK_
Q5SW79	CEP170	Microtubule organisation	Centrosomal protein of 170 kDa	CDK1;CDK2;CK1;Proline-directed	_CSTGpSPSKDVTK_
Q5SW79	CEP170	Microtubule organisation	Centrosomal protein of 170 kDa	CK2	_LGEApSDSELADADKASVASEVSTTSSTSKPPTGR_
Q5SW79	CEP170	Microtubule organisation	Centrosomal protein of 170 kDa	CAMK2;PKA/AKT	_pSESLDPDSSM(ox)DTTLILK_
Q5SW79	CEP170	Microtubule organisation	Centrosomal protein of 170 kDa	CAMK2;PKA/AKT	_pSESLDPDSSM(ox)DTTLILK_
Q5SW79	CEP170	Microtubule organisation	Centrosomal protein of 170 kDa		_TEEDSKpSIKpSDVPVYLK_
Q5SW79	CEP170	Microtubule organisation	Centrosomal protein of 170 kDa	CK1	_TEEDSKpSIKpSDVPVYLK_
P23528	CFL1	cytoskeletal organisation	Cofilin-1		_ApSGVAVSDGVIK_
Q13111	CHAF1A	histone/chromatin regulation	Chromatin assembly factor 1 subunit A	CK1;CK2	_pSCPELTSGPR_
Q96JM3	CHAMP1	mitosis	Chromosome alignment-maintaining phosphoprotein 1	ERK/MAPK;Proline-directed;WW GroupIV	_KPGPPLpSPEIR_
Q96JM3	CHAMP1	mitosis	Chromosome alignment-maintaining phosphoprotein 1	CAMK2;PKA;Proline-directed	_KTpSPASLDFPESQK_
Q96JM3	CHAMP1	mitosis	Chromosome alignment-maintaining phosphoprotein 1	ERK/MAPK;Proline-directed	_LAPVPpSPEPQKPAPVpSPESVK_
Q96JM3	CHAMP1	mitosis	Chromosome alignment-maintaining phosphoprotein 1	ERK/MAPK;Proline-directed;WW GroupIV	_LAPVPpSPEPQKPAPVpSPESVK_
Q96JM3	CHAMP1	mitosis	Chromosome alignment-maintaining phosphoprotein 1	CK1;ERK/MAPK;Proline-directed;WW GroupIV	_SPPApSPESWK_
Q96JM3	CHAMP1	mitosis	Chromosome alignment-maintaining phosphoprotein 1	CK1;Proline-directed	_SSSVpSPSSWK_
Q12873	CHD3	transcription	Chromodomain-helicase-DNA-binding protein 4	GSK3;Proline-directed	_METEADAPpSPAPpSLGERLEPR_
Q14839	CHD4	transcription	Chromodomain-helicase-DNA-binding protein 7	CK1;ERK/MAPK;Proline-directed	_MSQPGpSPSPK_
Q9P2D1	CHD7	transcription	Chromodomain-helicase-DNA-binding protein 5	Proline-directed	_NIPpSPGQLDPDTR_
B7ZML1	CHD9	transcription	CHD9	CAMK2;CHK1;ERK/MAPK;PKD;Proline-directed	_VM(ox)pSPENFPTASVEGK_
Q9Y3Y2	CHTOP	transcription	Chromatin target of PRMT1 protein	CK2	_TKGHLDAELDAYM(ox)AQpTDPETND_
Q86X95	CIR1	transcription	Corepressor interacting with RBPJ 1	CK2	_NLTANDPSQEYVApSEGEEDPEVEFLK_
O14578	CIT	cell cycle	Citron Rho-interacting kinase	CDK1;CDK2;CK1;Proline-directed	_SESVVSGLDpSPAK_
B7ZLX3	CLASP1	Microtubule organisation	CLIP-associating protein 1	CK1;CK2	_pSQEDLNEPIKR_
B7ZLX3	CLASP1	Microtubule organisation	CLIP-associating protein 2	CK1;GSK3	_SVpSTTGSLQR_
B7ZLX3	CLASP1	Microtubule organisation	CLIP-associating protein 3	CAMK2;CK1;PKA;PKA/AKT	_RQpSSGSATNVASTPDNR_
O75122	CLASP2	Microtubule organisation	CLIP-associating protein 2	CK1	_SSGpSVASLPQSDR_
Q8N2M8	CLASRP	RNA processing	CLK4-associating serine/arginine rich protein	Proline-directed	_LTRPAApSPAVGEK_
Q96RY8	CLCN7	ion transport	Chloride channel 7, isoform CRA_b	CK2	_VGHM(ox)pSSVELDDELLDPDM(ox)DPPHPFPK_
Q96RY8	CLCN7	ion transport	Chloride channel 7, isoform CRA_b		_VGHM(ox)pSSVELDDELLDPDM(ox)DPPHPFPK_
Q86T13	CLEC14A	signalling	C-type lectin domain family 14 member A	NEK6	_DRAEGALLAESPLGSpSDA_
Q9HAW4	CLSPN	DNA repair	Claspin	Proline-directed	_LSEPSLPIEDSQDLYNApSPEPK_
Q9UNS2	COPS3	signalling	COP9 signalosome complex subunit 3	CK1	_SMGSQEDDSGNKPSSYpS_
O75976	CPD	protease	Carboxypeptidase D	CK2	_SLLSHEFQDEpTDTEEETLYSSKH_
Q14194	CRMP1	transcription	Dihydropyrimidinase-related protein 1	CK1	_pSSPSKHQPPPIR_
Q1MSJ5	CSPP1	Microtubule organisation	Centrosome and spindle pole-associated protein 1	CAMK2;CHK1;CK1;Proline-directed	_AQpSPPVPAR_
Q9H0L4	CSTF2T	RNA processing	Cleavage stimulation factor subunit 2 tau variant	CK1;GSK3;Proline-directed	_QGGSQPSSFpSPGQSQVTPQDQEK_
Q05D32	CTDSPL2	Metabolism	CTD small phosphatase-like protein 2	CAMK2;CK1;PKA;PKA/AKT	_KApSQQSNQIQTQR_
O60716	CTNND1	Wnt signalling	Catenin delta-1	CK2	_VGGpSSVDLHR_
P17812	CTPS1	protein synthesis / transport	CTP synthase 1	CK1;Polo box;Proline-directed	_SGSSpSPDSEITELK_
Q5QP40	CTSK	protease	Cathepsin K		_MHKENEEIYNVpSENR_
P61073	CXCR4	signalling	C-X-C chemokine receptor type 4		_RGGHSpSVSTESESSSFHSS_
Q53TN4	CYBRD1	Mitochondrial	Cytochrome b reductase 1	AURORA;PKA	_NLALDEAGQRSpTM(ox)_
A8MV58	DBN1	cytoskeletal organisation	drebrin 1	CK2;GSK3;Proline-directed	_pSPSDSSTASTPVAEQIER_
Q9UJU6	DBNL	endocytosis	Drebrin-like protein	CAMK2	_AMpSTTSISSPQPGK_
Q9UJU6	DBNL	endocytosis	Drebrin-like protein	FHA2 Rad53p	_AMpSTTSISSPQPGK_
Q9UJU6	DBNL	endocytosis	Drebrin-like protein	CDK1;CDK2;Proline-directed	_YQEQGGEApSPQRTWEQQQEVVSR_
Q5QP82	DCAF10	ubiquitin pathway	DDB1- and CUL4-associated factor 10		_RPGAPpSLSPAPR_
Q96JK2	DCAF5	ubiquitin pathway	DDB1- and CUL4-associated factor 5	ERK/MAPK;Proline-directed;WW GroupIV	_AEEPPpSPPVPK_
Q8IZD4	DCP1B	RNA processing	mRNA-decapping enzyme 1B	CAMK2;CHK1;CK2;PKD	_SLpSYEEPR_
Q92466	DDB2	DNA repair	damage-specific DNA binding protein 2	CAMK2;CK2;PKA;Proline-directed	_SRpSPLELEPEAKK_
Q9UHI6	DDX20	RNA processing	Probable ATP-dependent RNA helicase DDX20	CAMK2;CK1	_NNpSVSGLSVK_
Q9UHI6	DDX20	RNA processing	Probable ATP-dependent RNA helicase DDX20	Proline-directed	_YQEpSPGIQM(ox)K_
Q9UHI6	DDX20	RNA processing	Probable ATP-dependent RNA helicase DDX20		_TAQDLpSSPR_
Q9UHI6	DDX20	RNA processing	Probable ATP-dependent RNA helicase DDX20	CDK1;Polo box;Proline-directed	_TAQDLpSSPR_
Q9NR30	DDX21	RNA processing	Nucleolar RNA helicase 2	CDK1;Proline-directed	_KKEEPSQNDIpSPK_
Q9NR30	DDX21	RNA processing	Nucleolar RNA helicase 2	CK2	_VTKNEEPpSEEEIDAPKPK_
Q9NR30	DDX21	RNA processing	Nucleolar RNA helicase 2	CDK1;Proline-directed	_KKAEPSEVDM(ox)NpSPK_
Q9UJV9	DDX41	RNA processing	Probable ATP-dependent RNA helicase DDX41	CK2	_pTDEVPAGGSRSEAEDEDDEDYVPYVPLR_
Q8N8A6	DDX51	RNA processing	ATP-dependent RNA helicase DDX51	ERK/MAPK;Proline-directed	_VNDAEPGpSPEAPQGK_
Q8TDD1	DDX54	transcription	ATP-dependent RNA helicase DDX54	CK2;PKA	_RGAASQARGpSDpSEDGEFEIQAEDDAR_
Q8TDD1	DDX55	transcription	ATP-dependent RNA helicase DDX55		_RGAASQARGpSDpSEDGEFEIQAEDDAR_
Q7Z401	DENND4A	transcription	C-myc promoter-binding protein	CAMK2;CHK1;PKA/AKT	_SIpSTSGPLDKEDTGR_
Q7Z401	DENND4A	transcription	C-myc promoter-binding protein	CAMK2;CK1	_TPpSIDLQR_
Q5VZ89	DENND4C	Uncharacterised	DENN domain-containing protein 4C	CAMK2;PKA/AKT	_SCpSFSSESR_
Q9BTC0	DIDO1	apoptosis	Death-inducer obliterator 1	AURORA;AURORA-1;AURORA-A;CAMK2;PKA	_RNpSVERPAEPVAGAATPSLVEQQK_
Q8IYB7	DIS3L2	cell cycle	DIS3-like exonuclease 2	CK2;Proline-directed	_GVSAVAGPHDIGApSPGDKK_
A4D213	DKFZP586J0619	Uncharacterised	Uncharacterised		_VAGDLGAGpSSPHPSLTEEEDSQTELLIAEEK_
Q68D71	DKFZp779K1053	Uncharacterised	Uncharacterised	CK2	_VKEEPVDpSDEDAQIQEM(ox)ESGEQAAFM(ox)QQVIGK_
Q5H9R5	DKFZp781F05101	Uncharacterised	Uncharacterised	CAMK2;GSK3;PKA/AKT	_VApSETHSEGSEYEELPK_
Q5H9R5	DKFZp781F05101	Uncharacterised	Uncharacterised	CK1	_VApSETHSEGSEYEELPK_
Q5H9R5	DKFZp781F05101	Uncharacterised	Uncharacterised	CK1;CK2	_VApSETHSEGSEYEELPK_
Q5H9R5	DKFZp781F05101	Uncharacterised	Uncharacterised	CK1;CK2	_EGPGSEPDpSQVDGGLSGASLGEK_
Q5H9R5	DKFZp781F05101	Uncharacterised	Uncharacterised	CK2;NEK6;PKA;Proline-directed	_CpSPLEPDFVPDEK_
Q12959	DLG1	cytoskeletal organisation	Disks large homolog 1	FHA KAPP	_HVpTSNASDSESSYR_
P26358	DNMT1	transcription	DNA (cytosine-5)-methyltransferase 1	CDK1;CDK2;Proline-directed	_RCPNMAM(ox)KEADDDEEVDDNIPEM(ox)PpSPK_
Q9Y6K1	DNMT3A	transcription	DNA (cytosine-5)-methyltransferase 3A	Proline-directed	_RSEPQPEEGpSPAGGQK_
P04053	DNTT	DNA repair	DNA nucleotidylexotransferase	ERK/MAPK;FHA2 Rad53p;Proline-directed;WW GroupIV	_RDYSDSTNPGPPKpTPPIAVQK_
Q92608	DOCK2	cytoskeletal organisation	Dedicator of cytokinesis protein 2	ERK/MAPK;Proline-directed;WW GroupIV	_VEQEEPIpSPGSTLPEVK_
Q96N67	DOCK7	signalling	Dedicator of cytokinesis protein 7	CK1;CK2;NEK6	_SLSNpSNPDISGTPTSPDDEVR_
Q96N67	DOCK7	signalling	Dedicator of cytokinesis protein 8	CAMK2;PKA/AKT	_SPpSGSAFGSQENLR_
Q96N67	DOCK7	signalling	Dedicator of cytokinesis protein 9	CAMK2;CK2	_SMpSIDDTPR_
Q8NF50	DOCK8	signalling	Dedicator of cytokinesis protein 8		_KCETQLpSQGS_
Q8NF50	DOCK8	signalling	Dedicator of cytokinesis protein 9	CAMK2;CK2	_ALpSLEEN(de)GVGSNFK_
Q8TEK3	DOT1L	histone/chromatin regulation	Histone-lysine N-methyltransferase, H3 lysine-79 specific	CK1;Proline-directed	_ARSpTPpSPVLQPR_
Q8TEK3	DOT1L	histone/chromatin regulation	Histone-lysine N-methyltransferase, H3 lysine-79 specific		_LGGAAQGPLPEASKGDLPpSDSGFSDPESEAK_
Q8TEK3	DOT1L	histone/chromatin regulation	Histone-lysine N-methyltransferase, H3 lysine-79 specific	CK2	_VAGPADAPM(ox)DpSGAEEEK_
Q9BQC3	DPH2	Uncharacterised	Diphthamide biosynthesis protein 2		_RGIAIAYEDEGpSG_
Q9NZJ0	DTL	DNA repair	Denticleless protein homolog		_TPSpSSPPITPPASETK_
Q8TDB6	DTX3L	histone/chromatin regulation	E3 ubiquitin-protein ligase DTX3L	CK1;CK2;Proline-directed	_DSCIpSPSEPETK_
Q9Y6G9	DYNC1LI1	Microtubule organisation	Cytoplasmic dynein 1 light intermediate chain 1		_KPVTVSPTTPpTSPTEGEAS_
Q96F86	EDC3	RNA processing	Enhancer of mRNA-decapping protein 3	Proline-directed	_SQDVAVpSPQQQQCSK_
Q8NDI1	EHBP1	cytoskeletal organisation	EH domain-binding protein 1	CAMK2;CK2;PKA	_KPpSEDEVLNK_
Q8N3D4	EHBP1L1	Uncharacterised	EH domain-binding protein 1-like protein 1	Proline-directed	_ANEAGGQVGPEAPRPPEpTSPEM(ox)R_
Q8N3D4	EHBP1L1	Uncharacterised	EH domain-binding protein 1-like protein 2	CK2	_ANEAGGQVGPEAPRPPEpTSPEM(ox)R_
Q9NZJ5	EIF2AK3	stress response	Eukaryotic translation initiation factor 2-alpha kinase 3	CDK1;CDK2;GSK3;Proline-directed	_EHIEIIAPpSPQR_
P20042	EIF2S2	RNA processing	Eukaryotic translation initiation factor 2 subunit 2	CK2	_pSGDEM(ox)IFDPTM(ox)SK_
Q59GJ0	EIF2S3	RNA processing	Eukaryotic translation initiation factor 4 gamma, 3 variant	CAMK2;CK2	_GGpSSKDLLDNQSQEEQRR_
Q14152	EIF3A	protein synthesis / transport	Eukaryotic translation initiation factor 3 subunit B	NEK6	_RLGDpSSLSR_
Q14152	EIF3A	protein synthesis / transport	Eukaryotic translation initiation factor 3 subunit A	CAMK2	_LEpSLNIQR_
P55884	EIF3B	protein synthesis / transport	Eukaryotic translation initiation factor 3 subunit A	CAMK2	_SDpSRAQAVSEDAGGN(de)EGR_
Q9NRA8	EIF4ENIF1	protein synthesis / transport	Eukaryotic translation initiation factor 4E transporter	CAMK2;Polo box;Proline-directed	_SSpSPVGLAK_
Q9NRA8	EIF4ENIF1	protein synthesis / transport	Eukaryotic translation initiation factor 4E transporter	AURORA;CK2;PKA	_pSM(ox)GETESGDAFLDLK_
Q4LE58	EIF4G1	Uncharacterised	Q4LE58_HUMAN;B2RU06_HUMAN;	AURORA	_pSFSKEVEER_
O60841	EIF5B	RNA processing	Eukaryotic translation initiation factor 5B	CK1;CK2;GSK3	_INSSGEpSGDESDEFLQSR_
P32519	ELF1	transcription	ETS-related transcription factor Elf-1	GSK3;Proline-directed	_YADpSPGASSPEQPKR_
Q15723	ELF2	transcription	ETS-related transcription factor Elf-2	CK1;Proline-directed	_TQQSPISN(de)GpSPELGIK_
Q5R3F8	ELFN2	Uncharacterised	Protein phosphatase 1 regulatory subunit 29	CK1;PKA	_SKRDpSTYSQLSPR_
Q5R3F8	ELFN2	Uncharacterised	Protein phosphatase 1 regulatory subunit 29	CDK1;Proline-directed	_GLEAGLDpTPKVATK_
P41970	ELK3	transcription	ETS domain-containing protein Elk-3	CAMK2;CHK1;CHK1/2;PKD;Proline-directed	_AApSPVLLSSN(de)SQKS_
P41970	ELK3	transcription	ETS domain-containing protein Elk-4	CAMK2;CK1;PKA/AKT	_SPpSLSPNSPLPSEHR_
Q5T5H1	ENSA	ion channel	Alpha-endosulfine		_YFDpSGDYNM(ox)AK_
P11171	EPB41	cytoskeletal organisation	Protein 4.1	Proline-directed	_ASN(de)GDpTPTHEDLTK_
P11171	EPB41	cytoskeletal organisation	Protein 4.2	Proline-directed	_IEVKEEpSPQSKAETELK_
O43491	EPB41L2	cytoskeletal organisation	Band 4.1-like protein 2		_pSLDGAPIGVM(ox)DQSLM(ox)K_
B8XCX8	EPC1/ASXL2b fusion protein	transcription	EPC1/ASXL2b fusion protein	AURORA;AURORA-1;AURORA-A;CAMK2;CHK1;CHK1/2;PKA;PKD	_KSpSLTQEEAPVSWEK_
Q9UBC2	EPS15L1	endocytosis	Epidermal growth factor receptor substrate 15-like 1	CK1	_STPpSHGSVSSLN(de)STGSLSPK_
B7ZLV9	ERBB2IP	cell cycle	erbb2 interacting protein	CAMK2;CK2;PKA/AKT	_TM(ox)pSVSDFNYSR_
B7ZLV9	ERBB2IP	signalling	erbb2 interacting protein	CHK1;PKD	_SHpSITNM(ox)EIGGLK_
P50548	ERF	transcription	ERF_HUMAN;B7Z6N1_HUMAN;B7Z4R0_HUMAN	CDK1;CDK2;ERK/MAPK;Proline-directed;WW GroupIV	_GEGPGEAGGPLpTPR_
Q9H501	ESF1	transcription	ESF1_HUMAN	CK2	_ALAEEApSEEELPSDVDLNDPYFAEEVK_
P14921	ETS1	transcription	Protein C-ets-1		_LGGQDpSFESIESYDSCDR_
B7Z4A7	EVI2B	Uncharacterised	Uncharacterised	NEK6	_LFEpSSENIEDSNNPKTEK_
Q9UI08	EVL	cytoskeletal organisation	Ena/VASP-like protein	CK1;Proline-directed	_TPSVAKpSPEAK_
Q6P1L5	FAM117B	Uncharacterised	Protein FAM117B	CAMK2;PKA	_SApSWGSTDQLK_
Q6P1L5	FAM117B	Uncharacterised	Protein FAM117B	14-3-3 binding;CAMK2;PKA	_SPpSAPVCK_
Q8IXS8	FAM126B	Uncharacterised	Protein FAM126B	CK1;CK2	_YSTVpSLQEDR_
A8MVW0	FAM171A2	Uncharacterised	Protein FAM171A2	AURORA;AURORA-1;AURORA-A;CAMK2;PKA;PKA/AKT	_RDpSLTSPEDELGAEVGDEAGDKK_
A8MVW0	FAM171A2	Uncharacterised	Protein FAM171A3		_pSAEGPGGLEPGLEEHR_
Q9H8M9	FAM176A	Uncharacterised	Transmembrane Protein; FAM176A	CK2	_NVFTpSAEELER_
C9JLW8	FAM195B	Uncharacterised	Protein FAM195B	CAMK2;CDK1;PKA;PKC;Polo box;Proline-directed	_TSpSPRSPPSSSEIFTPAHEENVR_
Q641Q2	FAM21A	endocytosis	WASH complex subunit FAM21A	ERK/MAPK;Proline-directed	_AVApSPEATVSQTDENK_
Q641Q2	FAM21A	endocytosis	WASH complex subunit FAM21A		_GLFSDEEDpSEDLFSSQSASK_
Q641Q2	FAM21A	endocytosis	WASH complex subunit FAM21A		_RLAAQEpSSETEDM(ox)SVPR_
Q9BSJ6	FAM64A	Uncharacterised	Protein FAM64A	GSK3;Proline-directed	_GSGpSPTHSLSQK_
Q5HYJ3	FAM76B	Uncharacterised	Protein FAM76B	CK1;CK2;Proline-directed	_ISNLpSPEEEQGLWK_
Q96TC7	FAM82A2	apoptosis	Regulator of microtubule dynamics protein 3, cellular calcium regulation		_pSQSLPNSLDYTQTSDPGR_
P22087	FBL	RNA processing	rRNA 2'-O-methyltransferase fibrillarin	AURORA;AURORA-1;AURORA-A;CK2;PKA	_RVpSISEGDDKIEYR_
Q8TF61	FBXO41	ubiquitin pathway	F-box only protein 41	CAMK2;PKA;PKA/AKT	_RHpSTEGEEGDVSDVGSR_
Q8TF61	FBXO41	ubiquitin pathway	F-box only protein 41	CAMK2;CK2	_RHpSTEGEEGDVSDVGSR_
Q0JRZ9	FCHO2	endocytosis	FCH domain only protein 2	CAMK2;CHK1;CK2	_NLpSNEELTK_
Q86UX7	FERMT3	adhesion	Fermitin family homolog 3		_pTASGDYIDSSWELR_
Q6ZV73	FGD6	cytoskeletal organisation	FYVE, RhoGEF and PH domain-containing protein 6	CAMK2;CK2	_AEpSLDDQM(ox)LSR_
Q9Y613	FHOD1	cytoskeletal organisation	FH1/FH2 domain-containing protein 1	AURORA;AURORA-1;CK1;PKA	_pSLEGGGCPAR_
Q5T1M5	FKBP15	endocytosis	FK506-binding protein 15	CAMK2;GSK3;PKA;PKA/AKT	_RPpSQEQSASASSGQPQAPLNR_
Q5T1M5	FKBP15	endocytosis	FK506-binding protein 15	CK1;CK2	_pSSLSGDEEDELFKGATLK_
Q13451	FKBP5	Uncharacterised	Peptidyl-prolyl cis-trans isomerase FKBP5	Proline-directed	_TTDEGAKNNEEpSPTATVAEQGEDITSK_
Q8NFG4	FLCN	signalling	Folliculin	CAMK2;CK2;PKA/AKT;Proline-directed	_AHpSPAEGASVESpSSPGPK_
Q8NFG4	FLCN	signalling	Folliculin	Polo box;Proline-directed	_AHpSPAEGASVESpSSPGPK_
Q13045	FLII	transcription	Protein flightless-1 homolog	GSK3;Proline-directed	_NAEAVLQpSPGLSGK_
O95466	FMNL1	cytoskeletal organisation	Formin-like protein 1	CK2;NEK6;PLK;PLK1	_NKPLEQpSVEDLSKGPPSSVPK_
Q5T0N5	FNBP1L	endocytosis	Formin-binding protein 1-like	CAMK2;CHK1;PKD	_TIpSDGTISASK_
Q5T0N5	FNBP1L	endocytosis	Formin-binding protein 1-like	GSK3;PKA;Proline-directed	_HSSDINHLVTQGREpSPEGSYTDDANQEVR_
Q9UPW0	FOXJ3	transcription	Forkhead box protein J3	CDK1;GSK3;Proline-directed	_VTLYNTDQDGSDpSPR_
Q12778	FOXO1	transcription	Forkhead box protein O1	Proline-directed	_ELLTSDpSPPHNDIM(ox)TPVDPGVAQPN(de)SR_
O43524	FOXO3	apoptosis	Forkhead box protein O3	CK2	_pSSDELDAWTDFR_
O43524	FOXO3	apoptosis	Forkhead box protein O4	CK1;PKA	_pSSDELDAWTDFR_
Q9Y2L6	FRMD4B	cytoskeletal organisation	FERM domain-containing protein 4B		_pSMPpTTPVLTR_
O94915	FRYL	transcription	Protein furry homolog-like	GSK3;Proline-directed	_TYGGDpTGSPEISFTK_
O94915	FRYL	transcription	Protein furry homolog-like	CAMK2;FHA2 Rad53p;PKA/AKT	_SNpTLDIMDGR_
O94915	FRYL	transcription	Protein furry homolog-like		_TYGGDpTGSPEISFTK_
Q53GD7	FUS interacting protein 1 isoform 2 variant	RNA processing	FUS interacting protein (Serine-arginine rich) 1 isoform 2 variant	CAMK2;CK1;PKA/AKT	_SRpSFDYNYR_
Q13480	GAB1	proliferation	GRB2-associated-binding protein 1	CHK1;CK2;PKD	_DApSSQDCYDIPR_
Q13480	GAB1	proliferation	GRB2-associated-binding protein 2	CAMK2;CHK1;CHK1/2;PKD	_SYpSHDVLPK_
Q13480	GAB1	proliferation	GRB2-associated-binding protein 3	CDK1;CDK2;CK1;GSK3;Proline-directed	_TASDTDSSYCIPpTAGM(ox)SPSR_
Q13480	GAB1	proliferation	GRB2-associated-binding protein 4	CAMK2;PKA/AKT	_SNpTISTVDLNK_
Q9UQC2	GAB2	signalling	GRB2-associated-binding protein 2 (Pi3K signalling)	CAMK2;PKA/AKT	_SApSFSQGTR_
Q9UQC2	GAB2	signalling	GRB2-associated-binding protein 2 (Pi3K signalling)	CK2	_GSLTGSEpTDNEDVYTFK_
Q9UQC2	GAB2	signalling	GRB2-associated-binding protein 2 (Pi3K signalling)	CAMK2;FHA2 Rad53p;PLK1	_HNTEFRDSpTYDLPR_
B9EK38	GARNL1	signalling	GARNL1 protein	CAMK2;CHK1;FHA2 Rad53p;PKD	_QKpTVDIDDAQILPR_
B5MC40	GATAD2A	transcription	GATAD2A	CAMK2;ERK/MAPK;Proline-directed;WW GroupIV	_RPPpSPDVIVLSDNEQPSSPR_
Q9Y5B6	GCFC1	transcription	GC-rich sequence DNA-binding factor 1	CK2	_M(ox)ADHLEGLpSpSDDEETSTDITNFNLEK_
Q9Y5B6	GCFC1	transcription	GC-rich sequence DNA-binding factor 2	CK2	_M(ox)ADHLEGLpSpSDDEETSTDITNFNLEK_
P16383	GCFC2	transcription	GC-rich sequence DNA-binding factor 2	CK2	_ELPVPGpSAEEEPPSGGGR_
Q6Y7W6	GIGYF2	signalling	PERQ amino acid-rich with GYF domain-containing protein 2	CK2	_pSFDEVEGVFGR_
Q14161	GIT2	signalling	ARF GTPase-activating protein GIT2	CAMK2	_QKpSLDSDLSDGPVTVQEFM(ox)EVK_
Q14161	GIT2	signalling	ARF GTPase-activating protein GIT3	CK1	_QKpSLDSDLSDGPVTVQEFM(ox)EVK_
Q14161	GIT2	signalling	ARF GTPase-activating protein GIT4	CK1;CK2	_TINNQHSVESQDNDQPDYDSVApSDEDTDLETTASK_
Q14161	GIT2	signalling	ARF GTPase-activating protein GIT5	CHK1;CK2;GSK3;PKD	_LEKQNpSTPESDYDNTPNDM(ox)EPDGM(ox)GSSR_
Q86VQ1	GLCCI1	Uncharacterised	Glucocorticoid-induced transcript 1 protein	CAMK2;Proline-directed	_GPpSPSSPTPPAAAAPAEQAPR_
Q49A26	GLYR1	pentose phosphate shunt	Putative oxidoreductase GLYR1	AURORA;AURORA-1;AURORA-A;CAMK2;CK2;PKA	_KLpSLSEGK_
Q9P107	GMIP	signalling	GEM-interacting protein	CK1;GSK3;Proline-directed	_SLDpSPTSSPGAGTR_
Q9P107	GMIP	signalling	GEM-interacting protein	GSK3;Proline-directed	_GRGPSPAAApSPEGSPLR_
Q9P107	GMIP	signalling	GEM-interacting protein	CK1;CK2;GSK3;Proline-directed	_SQGpSPEDSAPQASPGPSK_
B4DKT0	GORASP2	protein synthesis / transport	Golgi reassembly-stacking protein 2	Proline-directed	_VGDSTPVSEKPVSAAVDANASEpSP_
B4DKT0	GORASP2	protein synthesis / transport	Golgi reassembly-stacking protein 3	Proline-directed	_ADAASSLTVDVpTPPTAK_
Q13491	GPM6B	Uncharacterised	Neuronal membrane glycoprotein M6-b		_pSKEQLNSYT_
Q13322	GRB10	insulin receptor signalling	Growth factor receptor-bound protein 10	CK1;CK2	_pSVSENSLVAM(ox)DFSGQTGR_
Q13322	GRB10	insulin receptor signalling	Growth factor receptor-bound protein 11	CAMK2	_pSVSENSLVAM(ox)DFSGQTGR_
P78347	GTF2I	transcription	General transcription factor II-I		_pTNTPVKEDWNVR_
P78347	GTF2I	transcription	General transcription factor II-I	CAMK2;CDK1;CDK2;Proline-directed	_pTNTPVKEDWNVR_
O00178	GTPBP1	signalling	GTP-binding protein 1		_LHGGFDpSDCSEDGEALN(de)GEPELDLTSK_
QNYZ3	GTSE1	cell cycle	G2 and S phase-expressed protein 1	CK1;GSK3;Proline-directed	_FSIGDpSPDSSTPK_
Q92522	H1X	histone/chromatin regulation	Histone H1x	CDK1;CDK2;CK1;Proline-directed	_AGGSAALpSPSKK_
Q7Z4H7	HAUS6	Microtubule organisation	HAUS augmin-like complex subunit 6	GSK3;NEK6;Proline-directed	_AVLSDpSPQLSEGK_
Q96RR5	HCA90	Microtubule organisation	TPX2, microtubule-associated, homolog	CDK1;CK1;ERK/MAPK;GSK3;Proline-directed;WW GroupIV	_SSDQPLTVPVpSPK_
A6NEM2	HCFC1	cell cycle	host cell factor C1 (VP16-accessory protein)	Polo box;Proline-directed	_VASpSPVM(ox)VSNPATR_
B5BU61	HDAC1	histone/chromatin regulation	Histone Deacetylase	CK2	_IACEEEFpSDSEEEGEGGRK_
Q9UQL6	HDAC5	transcription	Histone deacetylase 5	CK2;Proline-directed	_AM(ox)PSSM(ox)GGGGGGSPpSPVELR_
Q8WUI4	HDAC7	transcription	Histone deacetylase 7	CAMK2;CHK1;CHK1/2;CK1;PKD	_AQpSSPAAPASLSAPEPASQAR_
Q8WUI4	HDAC7	transcription	Histone deacetylase 7	CAMK2;CHK1;CHK1/2;GSK3;PKA;PKD	_KEpSAPPSLR_
Q8WUI4	HDAC7	transcription	Histone deacetylase 7	CHK1;PKD	_TVpSEPNLK_
Q76N89	HECW1	ubiquitin pathway	E3 ubiquitin-protein ligase HECW1	CAMK2;CK2;PKA/AKT	_SYpSAGEASEVSR_
Q15751	HERC1	ubiquitin pathway	Probable E3 ubiquitin-protein ligase HERC1	CAMK2;CHK1;CK1;PKA/AKT	_SEpSLTAESR_
Q96MH2	HEXIM2	transcription	Protein HEXIM2	CK1	_pTQSPGGCpSAEAVLAR_
A2PYH4	HFM1	Uncharacterised	Probable ATP-dependent DNA helicase HFM1	CK2	_PSLPSIpSR_
P16401	HIST1H1B	histone/chromatin regulation	Histone H1.5	CDK1;CDK2;Proline-directed	_SETAPAETATPAPVEKpSPAKK_
Q5S3G1	HLA-A	MHC	MHC class I antigen	CK1	_KGGSYTQAASSDSAQGpSDVpSLTACKV_
Q5S3G1	HLA-A	MHC	MHC class I antigen	CK1;PLK1	_KGGSYTQAASSDSAQGpSDVpSLTACKV_
Q1M183	HMGA2	histone/chromatin regulation	high mobility group AT-hook	CDK1;CDK2;CK1;Proline-directed	_KQQQEPTGEPpSPK_
Q92619	HMHA1	signalling	Minor histocompatibility protein HA-1	Proline-directed	_DQEPDVHYDFEPHVSAN(de)AWpSPVM(ox)R_
Q9UK76	HN1	Uncharacterised	Hematological and neurological expressed 1 protein	CAMK2;CHK1;CHK1/2;GSK3;PKA;PKD	_RNpSSEASSGDFLDLK_
P51991	HNRNPA3	RNA processing	Heterogeneous nuclear ribonucleoprotein A3	CK1;Proline-directed	_pSSGSPYGGGYGSGGGSGGYGSR_
P31943	HNRNPH1	RNA processing	Heterogeneous nuclear ribonucleoprotein H	CK1;ERK/MAPK;Proline-directed;WW GroupIV	_HTGPNpSPDTANDGFVR_
P52272	HNRNPM	RNA processing	Heterogeneous nuclear ribonucleoprotein M		_M(ox)GANpSLER_
P52272	HNRNPM	RNA processing	Heterogeneous nuclear ribonucleoprotein M		_MGLpSM(ox)ER_
Q00839	HNRNPU	RNA processing	Heterogeneous nuclear ribonucleoprotein U		_LQAALDDEEAGGRPAMEPGN(de)GpSLDLGGDSAGR_
Q1KMD3	HNRNPUL2	RNA processing	Heterogeneous nuclear ribonucleoprotein U-like protein 2	CK2	_pSGDETPGSEVPGDK_
Q5EC54	HNRPK	RNA processing	Heterogeneous nuclear ribonucleoprotein K transcript variant	CDK1;CDK2;Proline-directed	_RDYDDM(ox)pSPR_
P04792	HSPB1	stress response	Heat shock protein beta-1	CK1	_AQLGGPEAAKSDEpTAAK_
P04792	HSPB1	stress response	Heat shock protein beta-2	CAMK2;CK1;GSK3	_ALpSRQLpSSGVSEIR_
P04792	HSPB1	stress response	Heat shock protein beta-3	CAMK2;CHK1;CHK1/2;CK1;GSK3;PKD	_QLpSSGVSEIR_
Q549U1	HSU53209	Uncharacterised	Putative MAPK activating protein	CAMK2;PKA/AKT;Proline-directed	_SYpTPEYR_
Q7Z6Z7	HUWE1	histone/chromatin regulation	E3 ubiquitin-protein ligase HUWE1	PKA	_pSHHAASTTTAPTPAAR_
Q9BTL4	IER2	Uncharacterised	Immediate early response gene 2 protein	NEK6	_RSSSLSDGGDAGLVPpSKK_
Q16666	IFI16	transcription	Gamma-interferon-inducible protein 16	GSK3;Proline-directed	_KKEVDATpSPAPSTSSTVK_
O14879	IFIT3	Uncharacterised	Interferon-induced protein with tetratricopeptide repeats 3	NEK6	_N(de)LQEpSN(de)SLLR_
Q9NZI8	IGF2BP1	RNA processing	Insulin-like growth factor 2 mRNA-binding protein 1	CAMK2;Proline-directed	_QGpSPVAAGAPAK_
Q13422	IKZF1	transcription	DNA-binding protein Ikaros	CK2	_VVASNVKVETQpSDEEN(de)GRACEM(ox)N(de)GEECAEDLR_
B4DNQ5	IL6	signalling	Uncharacterised		_SNM(ox)CESpSKEALAENNLNLPK_
Q27J81	INF2	cytoskeletal organisation	Inverted formin-2		_SFSEDAVTDSSGSGpTLPR_
Q92835	INPP5D	signalling	Phosphatidylinositol 3,4,5-trisphosphate 5-phosphatase 1	CDK1;CDK2;ERK/MAPK;Proline-directed;WW GroupIV	_GESPPTPPGQPPIpSPK_
O15357	INPPL1	PI3K signalling	Phosphatidylinositol 3,4,5-trisphosphate 5-phosphatase 2	SRC	_TLSEVDpYAPAGPAR_
P14616	INSRR	signalling	Insulin receptor-related protein	CDK1;CK2;Proline-directed	_TVNELApSPR_
Q96CB8	INTS12	RNA processing	Integrator complex subunit 12	CAMK2;CHK1;CHK1/2;CK1;PKD	_SVpSCDNVSK_
Q96CB8	INTS12	RNA processing	Integrator complex subunit 13		_LEKPETQpSSPITVQSSK_
Q13576	IQGAP2	signalling	Ras GTPase-activating-like protein IQGAP2	CAMK2;CK2;PKA/AKT	_YGpSIVDDER_
Q7Z5L9	IRF2BP2	transcription	Interferon regulatory factor 2-binding protein 2	CAMK2;CK1;PKA;PKA/AKT	_NpSNSPPSPSSM(ox)NQR_
Q96RG5	IRS2	signalling	Insulin receptor substrate 2 insertion mutan	CAMK2;PKA	_RVpSGDAAQDLDR_
Q96RG5	IRS2	signalling	Insulin receptor substrate 2 insertion mutan	CAMK2;PKA;PKA/AKT	_TYpSLTTPAR_
P78414	IRX1	transcription	Iroquois-class homeodomain protein IRX-1	CAMK2;CHK1;ERK/MAPK;PKD;Proline-directed;WW GroupIV	_DLVPRPDpSPAQQLK_
Q9Y6Y0	IVNS1ABP	cytoskeletal organisation	NS1BP_HUMAN;B3KM71_HUMAN;B3KMY8_HUMAN;Q6MZF3_HUMAN	CHK1;CK1;PKD	_SLpSFEM(ox)QQDELIEKPM(ox)SPM(ox)QYAR_
Q96ST2	IWS1	transcription	Protein IWS1 homolog	CK2	_AAVLpSDpSEDEEKASAKK_
Q96ST2	IWS1	transcription	Protein IWS1 homolog	CK2;NEK6	_AAVLpSDpSEDEEKASAKK_
Q15652	JMJD1C	histone/chromatin regulation	Probable JmjC domain-containing histone demethylation protein 2C	Proline-directed	_ITHpSPDSVK_
P17535	JUND	transcription	Transcription factor jun-D	CHK1;PKD;Proline-directed	_LApSPELER_
Q92794	KAT6A	histone/chromatin regulation	Histone acetyltransferase KAT6A	CAMK2;CK2;PKA	_RLpSSQDVLR_
O95251	KAT7	histone/chromatin regulation	Histone acetyltransferase KAT7	CDK1;CDK2;CK1;Polo box;Proline-directed	_LSQSSQDSpSPVR_
O94819	KBTBD11	Other / unknown	Kelch repeat and BTB domain-containing protein 11	Proline-directed	_ACPEEPAAPpSPEPR_
Q2YD85	KCNAB2	Uncharacterised	Q2YD85_HUMAN;A8K1X9_HUMAN;	CDK1;CDK2;CK1;Proline-directed	_M(ox)YPESTTGpSPAR_
Q8NHM5	KDM2B	histone/chromatin regulation	Lysine-specific demethylase 2B		_pSSSPTAGPSTEGAEGPEEK_
Q9Y4C1	KDM3A	histone/chromatin regulation	Lysine-specific demethylase 3A	CK2;Proline-directed	_HLEHAPpSPSDVSNAPEVK_
Q7LBC6	KDM3B	histone/chromatin regulation	Lysine-specific demethylase 3B	CAMK2;CK2;GSK3;PKA;PKA/AKT	_pSASDSGCDPASK_
Q07666	KHDRBS1	cell cycle	KH domain-containing, RNA-binding, signal transduction-associated protein 1	CK1	_pSGSMDPSGAHPSVR_
Q07666	KHDRBS1	cell cycle	KH domain-containing, RNA-binding, signal transduction-associated protein 2	CAMK2;GSK3	_pSGSMDPSGAHPSVR_
Q92945	KHSRP	transcription	Far upstream element-binding protein 2	CAMK2;PKA/AKT	_SVpSLTGAPESVQK_
A4D1Z4	KIAA0415	Uncharacterised	Forkhead protein	CAMK2;CHK1;CHK1/2;CK1;PKD;Proline-directed	_SGGLQTPECLpSREGpSPIPHDPEFGSK_
A4D1Z4	KIAA0415	Uncharacterised	Forkhead protein	CK1;GSK3	_pSAPApSPTHPGLMSPR_
A4D1Z4	KIAA0415	Uncharacterised	Forkhead protein	CK1;ERK/MAPK;Proline-directed;WW GroupIV	_pSAPApSPTHPGLMSPR_
Q86YS7	KIAA0528	Uncharacterised	Uncharacterised	Proline-directed	_AM(ox)TVEKApSPVGDGNFR_
Q86YS7	KIAA0528	Uncharacterised	Uncharacterised	CDK1;CDK2;CK1;GSK3;Proline-directed	_NQTYSFpSPSK_
Q86YS7	KIAA0528	Uncharacterised	Uncharacterised	CAMK2;CHK1;CHK1/2;PKA/AKT;PKD	_SQpSESSDEVTELDLSHGKK_
O94854	KIAA0754	Uncharacterised	Uncharacterised		_NLpSGDCQDFR_
Q9Y2F5	KIAA0947	Uncharacterised	Uncharacterised	Proline-directed	_LRLDTGpSPEPETR_
Q4ADV7	KIAA1432	Uncharacterised	RIC1_HUMAN;B2RN24_HUMAN;B7ZM67_HUMAN	CAMK2;GSK3;PKA/AKT	_SIpSLSQSAENVPASK_
Q9H1H9	KIF13A	cell cycle	Kinesin-like protein KIF13A	CAMK2;CHK1;CHK1/2;CK2;PKA/AKT;PKD	_TGpSCSELDACPSK_
Q86Y91	KIF18B	Microtubule organisation	Kinesin-like protein KIF18B	CK1	_RGSLPDTQPSQGPpSTPKGER_
Q7Z4S6	KIF21A	Microtubule organisation	Kinesin-like protein KIF21A	Proline-directed	_KIPEPpSPVTR_
Q2KJY2	KIF26B	Microtubule organisation	Kinesin-like protein KIF26B	CAMK2;CHK1;CHK1/2;PKD	_AEpSLSSVSSR_
Q59HG1	KIF4A variant	Microtubule organisation	Chromosome-associated kinesin KIF4A variant	NEK6;PLK1	_FLEQpSM(ox)DIEDLK_
B0I1S7	KIF5A variant protein	Uncharacterised	Uncharacterised		_NDEHVpSLNKpTTVDLLR_
Q9BW19	KIFC1	Microtubule organisation	Kinesin-like protein KIFC1	NEK6	_APSQLPLpSGSR_
Q7RTQ4	KNS2	Uncharacterised	Uncharacterised	CHK1;PKA	_pSRESLNVDVVK_
Q8N9T8	KRI1	Uncharacterised	Protein KRI1 homolog	CK2	_AFVEDpSEDEDGAGEGGSSLLQKR_
Q8N9T8	KRI1	Uncharacterised	Protein KRI1 homolog	CK2	_YVDEENpSDGETSNHR_
Q8IVT5	KSR	signalling	Kinase suppressor of Ras 1	CAMK2;CHK1;CHK1/2;PKD	_RTEpSVPSDINNPVDR_
Q6PKG0	LARP1	Uncharacterised	La-related protein 1	CK1;ERK/MAPK;Proline-directed;WW GroupIV	_SLPTTVPEpSPNYRN(de)TR_
Q9GZY6	LAT2	signalling	Linker for activation of T-cells family member 2	CK2	_pSLREDQQSFTGSR_
O95835	LATS1	cell cycle	Serine/threonine-protein kinase LATS1	cell cycle	LATS1_HUMAN;Q59FN4_HUMAN
Q14739	LBR	Lipid Metabolism	Lamin-B receptor	CK1;GSK3;PKA	_pSASASHQADIK_
Q14739	LBR	Lipid Metabolism	Lamin-B receptor	CAMK2;PKA/AKT	_pSASASHQADIK_
P13796	LCP1	cytoskeletal organisation	Plastin-2	AURORA;AURORA-1;CK2;PKA	_GpSVSDEEM(ox)MELR_
Q9Y2U8	LEMD3	signalling	Inner nuclear membrane protein Man1	CK1	_APPAPLAASEVpTNSNSAER_
Q8WVC0	LEO1	histone/chromatin regulation	RNA polymerase-associated protein LEO1	CK2	_KLpTSDEEGEPSGKR_
Q8WVC0	LEO1	histone/chromatin regulation	RNA polymerase-associated protein LEO1	CK2	_KLpTSDEEGEPSGKR_
Q8WVC0	LEO1	histone/chromatin regulation	RNA polymerase-associated protein LEO1	EGFR	_GLSASYLEPDRpYDEEEEGEESISLAAIK_
P18858	LIG1	DNA repair	DNA ligase 1	CK2	_KQSQIQNQQGEDpSGpSDPEDTY_
P18858	LIG1	DNA repair	DNA ligase 1	CK2	_KQSQIQNQQGEDpSGpSDPEDTY_
P18858	LIG1	DNA repair	DNA ligase 1	CK2	_TIQEVLEEQpSEDEDREAKR_
P18858	LIG1	DNA repair	DNA ligase 1		_ESLTEAEVATEKEGEDGDQPpTTPPKPLK_
P18858	LIG1	DNA repair	DNA ligase 1	CK2;Proline-directed	_TSKAEpTPTESVSEPEVATK_
A6YR18	LKB1	Uncharacterised	Polarization-related protein LKB1	FHA2 Rad53p	_IDSpTEVIYQPR_
P20700	LMNB1	apoptosis	Lamin-B1	CDK1;FHA KAPP;Proline-directed	_TTIPEEEEEEEEAAGVVVEEELFHQQGpTPR_
P20700	LMNB1	apoptosis	Lamin-B1	CDK1;CDK2;CK1;ERK/MAPK;Proline-directed;WW GroupIV	_AGGPTTPLpSPTR_
Q03252	LMNB2	Lipid Metabolism	Lamin-B2	CDK1;CDK2;ERK/MAPK;Proline-directed;WW GroupIV	_AGGPApTPLpSPTR_
Q03252	LMNB2	Lipid Metabolism	Lamin-B2	CAMK2;CHK1;CK1;PKD	_ATpSSSSGSLSATGR_
Q03252	LMNB2	Lipid Metabolism	Lamin-B2	ERK/MAPK;FHA KAPP;Proline-directed;WW GroupIV	_AGGPApTPLpSPTR_
Q8WWI1	LMO7	Uncharacterised	LIM domain only protein 7	CK2;GSK3	_GGREGFEpSDTDSEFTFK_
Q8WWI1	LMO7	Uncharacterised	LIM domain only protein 7	CAMK2;CK2;PKA/AKT	_M(ox)YpSFDDVLEEGK_
Q12912	LRMP	endocytosis	Lymphoid-restricted membrane protein	PLK1	_pSFNPLEDDDDCQIK_
Q32MZ4	LRRFIP1	transcription	Leucine-rich repeat flightless-interacting protein 1		_IAAEpSSENVDCPENPK_
Q32MZ4	LRRFIP1	transcription	Leucine-rich repeat flightless-interacting protein 2	CK2;Polo box;Proline-directed	_IDGATQSpSPAEPKSEDADR_
Q32MZ4	LRRFIP1	transcription	Leucine-rich repeat flightless-interacting protein 3	AURORA;AURORA-1;CK2;PKA	_CpTLPEHESPSQDISDACEAESTER_
Q32MZ4	LRRFIP1	transcription	Leucine-rich repeat flightless-interacting protein 4	Proline-directed	_EIDCLpSPEAQK_
Q9UFC0	LRWD1	histone/chromatin regulation	Leucine-rich repeat and WD repeat-containing protein 1	Proline-directed	_ACApSPSAQVEGSPVAGSDGSQPAVK_
Q3MHD2	LSM12	Uncharacterised	Protein LSM12 homolog		_SQAQQPQKEAALpSS_
Q3MHD2	LSM12	Uncharacterised	Protein LSM12 homolog		_SQAQQPQKEAALpSS_
Q86V48	LUZP1	Uncharacterised	Leucine zipper protein 1	CK2	_DLKpSLEDPPTR_
P12980	LYL1	transcription	Protein lyl-1	CAMK2;CHK1;CHK1/2;CK2;PKA;PKD	_RPpSHCELDLAEGHQPQK_
Q6NUK7	LYN	signalling	LYN		_GKDSLpSDDGVDLK_
Q8IV50	LYSMD2	Uncharacterised	LysM and putative peptidoglycan-binding domain-containing protein 2	CAMK2;CK2;GSK3;PKA/AKT	_pSGSESEEAELSLSLAR_
Q9H063	MAF1	transcription	Repressor of RNA polymerase III transcription MAF1 homolog	NEK6	_LSKpSQGGEEEGPLSDK_
P78559	MAP1A	Microtubule organisation	Microtubule-associated protein 1A	CAMK2;CK2;GSK3;Proline-directed	_CLpSPDDSTVK_
Q13233	MAP3K1	signalling	Mitogen-activated protein kinase kinase kinase 1	Proline-directed	_IPSApSPQTQR_
Q9Y2U5	MAP3K2	signalling	Mitogen-activated protein kinase kinase kinase 2	CAMK2;CHK1;CK2	_AQpSYPDNHQEFSDYDNPIFEK_
O43318	MAP3K7	signalling	Mitogen-activated protein kinase kinase kinase 7	AURORA;AURORA-1;AURORA-A;CAMK2;CK2;PKA	_pSIQDLTVTGTEPGQVSSR_
Q3KQU3	MAP7D1	Uncharacterised	MAP7 domain-containing protein 1	Proline-directed	_PAPPQEEpSPSSEAK_
Q3KQU3	MAP7D1	Uncharacterised	MAP7 domain-containing protein 2	CAMK2;PKA	_RSpSQPSPTAVPASDSPPTKQEVK_
Q3KQU3	MAP7D1	Uncharacterised	MAP7 domain-containing protein 3	CDK1;CK1;Proline-directed	_LSASTASELpSPK_
Q3KQU3	MAP7D1	Uncharacterised	MAP7 domain-containing protein 4	ERK/MAPK;Proline-directed	_KAVVQpSPQVTEVL_
P28482	MAPK1	signalling	Mitogen-activated protein kinase 1		_VADPDHDHTGFLpTEpYVATR_
P28482	MAPK1	signalling	Mitogen-activated protein kinase 2		_VADPDHDHTGFLpTEpYVATR_
P29966	MARCKS	cytoskeletal organisation	Myristoylated alanine-rich C-kinase substrate	CDK1;CDK2;CK1;Proline-directed	_AEDGATPSPSNEpTPKKK_
P49006	MARCKSL1	proliferation	MARCKS-related protein		_GEGESPPVN(de)GTDEAAGATGDAIEPAPPpSQGAEAKGEVPPKETPK_
P49006	MARCKSL1	proliferation	MARCKS-related protein	FHA KAPP;Proline-directed	_AAApTPESQEPQAK_
P49006	MARCKSL1	proliferation	MARCKS-related protein	CDK1;CDK2;Proline-directed	_GEVPPKEpTPKK_
Q7KZI7	MARK2	Wnt signalling	Serine/threonine-protein kinase MARK2		_VPVASPSAHNIpSSSGGAPDR_
P27448	MARK3	signalling	MAP/microtubule affinity-regulating kinase 3	CAMK2;CHK1;PKA	_RNpTYVCSER_
P27448	MARK3	signalling	MAP/microtubule affinity-regulating kinase 4	ERK/MAPK;GSK3;Proline-directed;WW GroupIV	_TATYN(de)GPPApSPSLSHEATPLSQTR_
P27448	MARK3	signalling	MAP/microtubule affinity-regulating kinase 5	CK1	_TPVApSTHSISSAATPDR_
A8MXP9	MATR3	transcription	Matrin-3	CAMK2;PKA;PKA/AKT;Proline-directed	_SYpSPDGKESPSDKK_
O95983	MBD3	histone/chromatin regulation	Methyl-CpG-binding domain protein 3	CAMK2;PKA/AKT	_VRYDpSSNQVK_
O95983	MBD3	transcription	Methyl-CpG-binding domain protein 4		_VRYDpSSNQVK_
P02686	MBP	synaptic transmission	Myelin basic protein	CK2;NEK6	_pTTSEDNEVFGEADAN(de)QNNGTSSQDTAVTDSKR_
Q96EZ8	MCRS1	histone/chromatin regulation	Microspherule protein 1	ERK/MAPK;Proline-directed;WW GroupIV	_APpSTPVPPpSPAPAPGLTKR_
Q14676	MDC1	DNA repair	Mediator of DNA damage checkpoint protein 1	CK1;CK2	_GPGAPGLAHLQESQAGpSDTDVEEGKAPQAVPLEK_
Q14676	MDC1	DNA repair	Mediator of DNA damage checkpoint protein 2	Proline-directed	_NQLVpTPEPTSR_
Q14676	MDC1	DNA repair	Mediator of DNA damage checkpoint protein 3	FHA KAPP;Proline-directed	_TPKPVEPAASDLEPFTPTDQSVpTPEAIAQGGQSK_
Q00987	MDM2	DNA Damage	E3 ubiquitin-protein ligase Mdm2	CAMK2;CK2;PKA/AKT	_RAIpSETEENSDELSGER_
Q03112	MECOM	apoptosis	MDS1 and EVI1 complex locus protein EVI1	CDK1;Proline-directed	_NFIGN(de)SNHGSQpSPR_
Q15648	MED1	transcription	Mediator of RNA polymerase II transcription subunit 1	CK2;GSK3	_SPAYTPQNLDpSESESGSSIAEK_
Q15648	MED1	transcription	Mediator of RNA polymerase II transcription subunit 2	14-3-3 binding;CAMK2;Proline-directed	_SQpTPPGVApTPPIPK_
Q15648	MED1	transcription	Mediator of RNA polymerase II transcription subunit 3	ERK/MAPK;FHA2 Rad53p;Proline-directed	_SQpTPPGVApTPPIPK_
O75448	MED24	transcription	Mediator of RNA polymerase II transcription subunit 24	CAMK2;CHK1;CHK1/2;CK2;PKD	_LLpSSNEDDANILSSPTDR_
Q02078	MEF2A	transcription	Myocyte-specific enhancer factor 2A	Proline-directed	_GCDpSPDPDTSYVLTPHTEEK_
C9JMZ0	MEF2C	RNA processing	Myocyte-specific enhancer factor 2C	Proline-directed	_GCEpSPDPDSSYALTPR_
Q4LE66	MEF2D	transcription	myocyte enhancer factor 2D	Proline-directed	_KKGFN(de)GCDpSPEPDGEDSLEQSPLLEDK_
Q4LE66	MEF2D	transcription	myocyte enhancer factor 2D	CAMK2;PKA	_RApSEELDGLFR_
Q8IWI9	MGA	transcription	MAX gene-associated protein	CK1	_LGNSGASPSpSAGK_
O60502	MGEA5	transcription	Bifunctional protein NCOAT	CK2	_LENEGpSDEDIETDVLYSPQM(ox)ALK_
Q8N3F8	MICALL1	cytoskeletal organisation	MICAL-like protein 1	CAMK2;CHK1;CK2;PKD	_SQpSLQDQPTR_
Q8N3F8	MICALL1	cytoskeletal organisation	MICAL-like protein 2	Proline-directed	_VEQMPQApSPGLAPR_
Q8N4C8	MINK1	cytoskeletal organisation	Misshapen-like kinase 1	GSK3;NEK6;Polo box;Proline-directed	_LDSpSPVLSPGNK_
P46013	MKI67	cell cycle	Antigen KI-67		_DIVEELpSALK_
P46013	MKI67	cell cycle	Antigen KI-68		_MPCEpSSPPESADTPTSTR_
P46013	MKI67	cell cycle	Antigen KI-69	CK2	_MTSLETKTpSDTETEPSK_
P46013	MKI67	cell cycle	Antigen KI-70	ERK/MAPK;Proline-directed;WW GroupIV	_SGGSGHAVAEPApSPEQELDQNK_
P46013	MKI67	cell cycle	Antigen KI-71		_TPVQYpSQQQNSPQK_
P46013	MKI67	cell cycle	Antigen KI-72	CK2;ERK/MAPK;Proline-directed	_DINTFVGpTPVEK_
P46013	MKI67	cell cycle	Antigen KI-73	ERK/MAPK;FHA KAPP;Proline-directed	_SQPDPVDpTPTSSKPQSK_
P46013	MKI67	cell cycle	Antigen KI-74	CK1;ERK/MAPK;NEK6;Proline-directed	_AQSLVIpSPPAPpSPR_
P46013	MKI67	cell cycle	Antigen KI-75	CDK1;CDK2;Proline-directed	_AQSLVIpSPPAPpSPR_
P46013	MKI67	cell cycle	Antigen KI-76	AURORA;AURORA-1;AURORA-A;CAMK2;PKA	_REpSVNLGKSEGFK_
A8MQ02	MLLT4	adhesion	AF6	CAMK2;CK1;CK2	_TIpSNPEVVM(ox)K_
A8MQ02	MLLT4	adhesion	AF6		_pSSPNVANQPPpSPGGK_
B4DRY3	MOB1B	apoptosis	MOB kinase activator 1B	FHA KAPP;PLK1	_HAEApTLGSGNLR_
Q86VX9	MON1A	Uncharacterised	Vacuolar fusion protein MON1 homolog A	CK2	_pSYEDLTESEDGAASGDSHK_
Q9Y6X9	MORC2	Uncharacterised	MORC family CW-type zinc finger protein 2	CK2;NEK6	_KDSNELSDpSAGEEDSADLKR_
Q99547	MPHOSPH6	cell cycle	M-phase phosphoprotein 6	CDK1;CDK2;Proline-directed	_DHAN(de)YEEDEN(de)GDIpTPIK_
Q99549	MPHOSPH8	histone/chromatin regulation	M-phase phosphoprotein 8	CK2	_GAEAFGDpSEEDGEDVFEVEK_
Q8N5Y2	MSL3	histone/chromatin regulation	Male-specific lethal 3 homolog	CAMK2;CK1;Polo box;Proline-directed	_SSpSPIPLTPSK_
Q13330	MTA1	signalling	Metastasis-associated protein MTA1		_pSNMSPHGLPAR_
Q86UE4	MTDH	lipopolysaccharide signalling	Protein LYRIC	CDK1;CK1;Proline-directed	_SETSWEpSPKQIK_
Q765P7	MTSS1L	signalling	MTSS1-like protein	CAMK2;CHK1;CHK1/2;CK1;PKD	_GLpSLEHQK_
Q9BQG0	MYBBP1A	transcription	Myb-binding protein 1A	GSK3	_EIPpSATQSPISK_
Q9BQG0	MYBBP1A	transcription	Myb-binding protein 1A	CK1;Proline-directed	_EIPpSATQSPISK_
Q9BQG0	MYBBP1A	transcription	Myb-binding protein 1A		_EIPpSATQSPISK_
Q9BQG0	MYBBP1A	transcription	Myb-binding protein 1A	CK2;ERK/MAPK;Proline-directed	_NQKPSQVN(de)GAPGpSPTEPAGQK_
O75592	MYCBP2	transcription	Probable E3 ubiquitin-protein ligase MYCBP2	CAMK2;PKA/AKT	_SKpSDSYTLDPDTLRK_
O75592	MYCBP2	transcription	Probable E3 ubiquitin-protein ligase MYCBP3	CAMK2;CK1;Proline-directed	_SLpSPNHN(de)TLQTLK_
Q6IBG5	MYL6	ion transport	myosin, light chain 6		_MTEEEVEM(ox)LVAGHEDpSN(de)GCINYEELVR_
Q92614	MYO18A	adhesion	Unconventional myosin-XVIIIa	CK2	_SLAPDRpSDDEHDPLDN(de)TSRPR_
Q92614	MYO18A	adhesion	Unconventional myosin-XVIIIa		_pYSHSYLSDSDTEAKLTETNA_
Q13459	MYO9B	cytoskeletal organisation	Unconventional myosin-IXb	CK2	_TSFpSTSDVSK_
Q13459	MYO9B	cytoskeletal organisation	Unconventional myosin-IXb	ERK/MAPK;GSK3;Proline-directed;WW GroupIV	_VQEKPDpSPGGSTQIQR_
Q13459	MYO9B	cytoskeletal organisation	Unconventional myosin-IXb	CK2;Proline-directed	_ATGAALpTPTEER_
O75113	N4BP1	ubiquitin pathway	NEDD4-binding protein 1		_KQFpSLENVQEGEILHDAK_
P49321	NASP	histone/chromatin regulation	Nuclear autoantigenic sperm protein	AURORA;AURORA-1;CK2;GSK3	_LVPSQEETKLpSVEESEAAGDGVDTK_
Q8NEY1	NAV1	Uncharacterised	Neuron navigator 1	CK2	_APEAAVSEDGKpSDDELLSSK_
Q8NEY1	NAV1	Uncharacterised	Neuron navigator 1	CK1;CK2	_SGYM(ox)pSDSDLMGK_
Q8NEY1	NAV1	Uncharacterised	Neuron navigator 1	CK1	_AVALDSDNIpSLK_
Q8NEY1	NAV1	Uncharacterised	Neuron navigator 1	CK1;Proline-directed	_SIGpSPESTPK_
Q8IVL1	NAV2	helicase	Neuron navigator 2	CDK1;CK1;GSK3;Proline-directed	_APSQVSISApSPR_
Q8IVL1	NAV2	helicase	Neuron navigator 2	CK2;PKA	_KpSSM(ox)DGAQNQDDGYLALSSR_
Q8IVL1	NAV2	helicase	Neuron navigator 2	AURORA;AURORA-A;CAMK2;PKA	_KpSSM(ox)DGAQNQDDGYLALSSR_
Q8IVL1	NAV2	helicase	Neuron navigator 2	ERK/MAPK;Proline-directed	_YPDVApSPTLR_
A6H8Y5	NBN	DNA repair	Nibrin	CAMK2	_M(ox)LpSQDAPTVK_
Q9BPX3	NCAPG	cell cycle	Condensin complex subunit 3	CAMK2;FHA KAPP	_RCQpTAEADSESDHEVPEPESEM(ox)K_
P19338	NCL	RNA processing	Nucleolin	CDK1;CDK2;ERK/MAPK;NEK6;Proline-directed	_GApTPGKALVApTPGKK_
P19338	NCL	RNA processing	Nucleolin	CDK1;CDK2;Proline-directed	_GApTPGKALVApTPGKK_
P19338	NCL	RNA processing	Nucleolin	CK2	_M(ox)APPPKEVEEDSEDEEM(ox)SEDEEDDpSSGEEVVIPQKK_
P19338	NCL	RNA processing	Nucleolin	CDK1;CDK2;ERK/MAPK;Proline-directed	_VAVApTPAKK_
Q15596	NCOA2	histone/chromatin regulation	Nuclear receptor coactivator 2	CDK1;CDK2;ERK/MAPK;Proline-directed;WW GroupIV	_LTAEATGKDLSQESSSTAPGSEVTIKQEPVpSPK_
Q15596	NCOA2	histone/chromatin regulation	Nuclear receptor coactivator 3	CDK1;CDK2;NEK6;Proline-directed	_ECPDQLGPpSPK_
Q8NI08	NCOA7	transcription	Nuclear receptor coactivator 7	CK1;CK2	_VLSSTpSEEDEPGVVK_
Q8NI08	NCOA7	transcription	Nuclear receptor coactivator 8		_ECLpSLDPEER_
Q9NXR1	NDE1	cell cycle	Nuclear distribution protein nudE homolog 1	CAMK2;PKA;PKA/AKT	_RPpSSTSVPLGDK_
Q92597	NDRG1	stress response	Protein NDRG1	CAMK2;CK1;PKA/AKT	_TApSGSSVTSLDGTR_
P21359	NF1	RAS and MAPK signalling	Neurofibromin	AURORA;PKA	_pSFDHLISDTK_
Q6KC79	NIPBL	cell cycle	Nipped-B-like protein	CDK1;CDK2;Polo box;Proline-directed	_AAM(ox)YDIISpSPSKDSTK_
Q6KC79	NIPBL	cell cycle	Nipped-B-like protein	CDK1;CDK2;NEK6;Proline-directed	_DVPPDILLDpSPERK_
Q6KC79	NIPBL	cell cycle	Nipped-B-like protein	ERK/MAPK;GSK3;Proline-directed	_SPQPVCpSPAGSEGTPK_
P30419	NMT1	myristoylation	Glycylpeptide N-tetradecanoyltransferase 1	Proline-directed	_GGLpSPANDTGAKK_
Q3KQS4	NOP2	RNA processing	Putative ribosomal RNA methyltransferase NOP2	CDK1;CDK2;GSK3;Proline-directed	_GPQPPTVpSPIR_
Q3KQS4	NOP2	RNA processing	Putative ribosomal RNA methyltransferase NOP3	CDK1;CDK2;ERK/MAPK;Proline-directed	_GTDTQTPAVLpSPSK_
O00567	NOP56	RNA processing	Nucleolar protein 56	CK2	_KFSKEEPVSpSGPEEAVGK_
O00567	NOP56	RNA processing	Nucleolar protein 56		_SFSKEELM(ox)pSSDLEETAGSTSIPKR_
O00567	NOP56	RNA processing	Nucleolar protein 56	CK2;NEK6	_SFSKEELM(ox)pSSDLEETAGSTSIPKR_
Q9Y2X3	NOP58	RNA processing	Nucleolar protein 58	CK2	_HIKEEPLpSEEEPCTSTAIASPEKK_
P06748	NPM1	histone/chromatin regulation	Nucleophosmin		_MQApSIEKGGSLPK_
P06748	NPM1	histone/chromatin regulation	Nucleophosmin	CDK1;CDK2;Proline-directed	_DELHIVEAEAM(ox)NYEGpSPIK_
B1AKJ5	NRD1	proteolysis	Nardilysin	CK2;ERK/MAPK;Proline-directed	_RGSLSNAGDPEIVKpSPSDPK_
Q9NXX6	NSMCE4A	DNA Damage	Non-structural maintenance of chromosomes element 4 homolog A	CK2	_EAPERPSLEDTEPSDpSGDEM(ox)M(ox)DPASLEAEADQGLCR_
Q9H1E3	NUCKS1	Uncharacterised	Nuclear ubiquitous casein and cyclin-dependent kinase substrate 1	CDK1;CDK2;CK1;Proline-directed	_LKATVpTPpSPVKGK_
Q9H1E3	NUCKS1	Uncharacterised	Nuclear ubiquitous casein and cyclin-dependent kinase substrate 2	CK2;ERK/MAPK;Proline-directed;WW GroupIV	_TPSPKEEDEEPEpSPPEKK_
Q9H1E3	NUCKS1	Uncharacterised	Nuclear ubiquitous casein and cyclin-dependent kinase substrate 3	Proline-directed	_LKATVpTPpSPVKGK_
Q4LE64	NUMA1 variant	Microtubule organisation	NUMA1 variant protein	ERK/MAPK;Proline-directed;WW GroupIV	_TQPDGTSVPGEPApSPISQR_
Q4LE64	NUMA1 variant	Microtubule organisation	NUMA1 variant protein	CK1	_KLDVEEPDSANSpSFYSTR_
Q4LE64	NUMA1 variant	Microtubule organisation	NUMA1 variant protein		_VSLEPHQGPGTPEpSKK_
Q9UKX7	NUP50	protein synthesis / transport	Nuclear pore complex protein Nup50	Proline-directed	_NSESESNKVAAETQpSPSLFGSTK_
P52948	NUP98	protein synthesis / transport	Nuclear pore complex protein Nup98-Nup96	CK2;NEK6	_YGLQDpSDEEEEEHPSK_
P52948	NUP98	protein synthesis / transport	Nuclear pore complex protein Nup98-Nup96	CK2;Proline-directed	_DSENLApSPSEYPEN(de)GER_
P52948	NUP98	protein synthesis / transport	Nuclear pore complex protein Nup98-Nup96		_ADTpSQEICSPR_
O94880	O94880 (PHF14)	Uncharacterised	PHD finger protein 14	CK1;PLK1	_SNEDpSLILEK_
Q9NX40	OCIAD1	Uncharacterised	OCIA domain-containing protein 1	CAMK2;PKA;Polo box;Proline-directed	_RSpSPPGHYYQK_
O75665	OFD1	cell cycle	Oral-facial-digital syndrome 1 protein	CAMK2;PKA	_RQpSNLQEVLER_
P22059	OSBP	Lipid transport	Oxysterol-binding protein 1	CK2	_GDM(ox)pSDEDDENEFFDAPEIITM(ox)PENLGHK_
Q9BXB4	OSBPL11	Lipid transport	Oxysterol-binding protein-related protein 11	CAMK2;CK1;GSK3	_SFpSLASSSNpSPISQR_
Q9BXB4	OSBPL11	Lipid transport	Oxysterol-binding protein-related protein 11	CK1;Proline-directed	_SFpSLASSSNpSPISQR_
Q01804	OTUD4	Uncharacterised	OTU domain-containing protein 4	CK2;Proline-directed	_ESNYFGLpSPEER_
Q8N573	OXR1	stress response	Oxidation resistance protein 1	CK1;CK2	_VVSSTpSEEEEAFTEK_
A8KA30	Oxysterol-binding protein	Lipid transport	Oxysterol-binding protein	CK2	_LEAVTARpSFEEEGEHLGSR_
Q86VZ1	P2RY8	signalling	P2Y purinoceptor 8	AURORA;AURORA-1;AURORA-A;CAMK2;CK1;PKA	_REpSLFpSAR_
Q86VZ1	P2RY8	signalling	P2Y purinoceptor 9	CK1	_REpSLFpSAR_
Q9UQ80	PA2G4	transcription	Proliferation-associated protein 2G4	CK2	_pSGEDEQQEQTIAEDLVVTK_
Q9UKS6	PACSIN3	protein synthesis / transport	Protein kinase C and casein kinase substrate in neurons protein 3	PLK1	_ALYDYAGQEADELpSFR_
Q9NWQ8	PAG1	signalling	Phosphoprotein associated with glycosphingolipid-enriched microdomains 1		_AEFAEYApSVDR_
P22234	PAICS	RNA processing	Multifunctional protein ADE2	CDK1;CDK2;NEK6;Proline-directed	_EVYELLDpSPGK_
Q8TEW0	PARD3	cell cycle	Partitioning defective 3 homolog	Proline-directed	_pSPGSPPGPELPIETALDDR_
Q8TEW0	PARD3	cell cycle	Partitioning defective 3 homolog	CK1;ERK/MAPK;Proline-directed	_pSPGSPPGPELPIETALDDR_
O95453	PARN	RNA processing	Poly(A)-specific ribonuclease PARN	CHK1;GSK3;Proline-directed	_KELpSPAGSISK_
P09874	PARP1	DNA repair	Poly [ADP-ribose] polymerase 1	CAMK2;CHK1;CHK1/2;GSK3;PKD	_GGpSDDSSKDPIDVNYEK_
Q6ZW49	PAXIP1	DNA repair	PAX-interacting protein 1		_IIQAHGGpTVDPpTFTSR_
Q6ZW49	PAXIP1	DNA repair	PAX-interacting protein 2	FHA KAPP;PLK1	_IIQAHGGpTVDPpTFTSR_
Q86U86	PBRM1	histone/chromatin regulation	Protein polybromo-1	CDK1;Proline-directed	_AAQQQQPSApSPR_
A5Y5A3	PC1/MRPS28 fusion protein	Uncharacterised	Uncharacterised	CK2	_NSPTFKpSFEEK_
O94913	PCF11	RNA processing	Pre-mRNA cleavage complex 2 protein Pcf11	CK1	_pSRSPIIHSPK_
Q9Y6V0	PCLO	cytoskeletal organisation	Protein piccolo	ERK/MAPK;GSK3;Proline-directed	_GSHVHSGPTSAGSSSVPSPGQPGpSPSVSKK_
Q9Y6V0	PCLO	cytoskeletal organisation	Protein piccolo	GSK3	_SHpSSQSSQQSPKPSVIK_
B9EIS5	PCM1	Microtubule organisation	pericentriolar material 1	CK1	_VTNDISPEpSSPGVGR_
B9EIS5	PCM1	Microtubule organisation	pericentriolar material 1	CK1;Polo box;Proline-directed	_VTNDISPEpSSPGVGR_
B9EIS5	PCM1	Microtubule organisation	pericentriolar material 1	CK1;CK2	_YM(ox)SQMpSVPEQAELEK_
Q8WW12	PCNP	cell cycle	PEST proteolytic signal-containing nuclear protein	CK2	_TLSVAAAFNEDEDpSEPEEMPPEAK_
Q9Y5K3	PCYT1B	Phospholipid synthesis	Choline-phosphate cytidylyltransferase B	CDK1;GSK3;Proline-directed	_M(ox)LQALpSPK_
P08559	PDHA1	glycolysis	Pyruvate dehydrogenase E1 component subunit alpha, somatic form, mitochondrial	CK2	_YHGHpSMSDPGVSYR_
P08559	PDHA1	glycolysis	Pyruvate dehydrogenase E1 component subunit alpha, somatic form, mitochondrial		_YHGHpSMSDPGVSYR_
O00151	PDLIM1	cytoskeletal organisation	PDZ and LIM domain protein 1	GSK3;Proline-directed	_SAM(ox)PFTApSPASSTTAR_
Q29RF7	PDS5A	cell cycle	Sister chromatid cohesion protein PDS5 homolog A	Proline-directed	_AAVGQEpSPGGLEAGN(de)AKAPK_
Q9NTI5	PDS5B	cell cycle	Sister chromatid cohesion protein PDS5 homolog B	CAMK2;GSK3;Proline-directed	_AEpSPESSAIESTQSTPQKGR_
Q9NTI5	PDS5B	cell cycle	Sister chromatid cohesion protein PDS5 homolog B	CK1;Proline-directed	_TPpSPSQPK_
Q9NTI5	PDS5B	cell cycle	Sister chromatid cohesion protein PDS5 homolog B	CK2	_GHTApSESDEQQWPEEKR_
Q9NTI5	PDS5B	cell cycle	Sister chromatid cohesion protein PDS5 homolog B	CK2	_LDSSEM(ox)DHpSENEDYTM(ox)SSPLPGKK_
B1AKZ3	PEA15	apoptosis	Phosphoprotein enriched in astrocytes 15	CAMK2;CHK1;CK2;PKD	_DIIRQPpSEEEIIK_
Q9H792	PEAK1	cell migration	Pseudopodium-enriched atypical kinase 1	14-3-3 binding;CAMK2;PKA	_SHpSSPSQIPK_
P40855	PEX19	peroxisome	Peroxisomal biogenesis factor 19	CK1;CK2	_NATDLQNSSM(ox)pSEEELTK_
P18669	PGAM1	glycolysis	Phosphoglycerate mutase 1		_HGEpSAWNLENR_
Q5T4W4	PHACTR2	Uncharacterised	Phosphatase and actin regulator 2		_VHISGpSVDGLDK_
O75151	PHF2	histone/chromatin regulation	Lysine-specific demethylase PHF2		_DSDYVYPpSLESDEDNPIFK_
Q92576	PHF3	transcription	PHD finger protein 3	CDK1;CDK2;Proline-directed	_MAPPVDDLpSPK_
Q8IWS0	PHF6	transcription	PHD finger protein 6	GSK3;NEK6	_TAHNSEADLEESFNEHELEPpSSPKSK_
Q8IWS0	PHF6	transcription	PHD finger protein 7	CDK1;ERK/MAPK;Polo box;Proline-directed;WW GroupIV	_TAHNSEADLEESFNEHELEPpSSPKSK_
Q9UPP1	PHF8	histone/chromatin regulation	Histone lysine demethylase PHF8	CK1;CK2	_DAEYIYPSLEpSDDDDPALK_
O60346	PHLPP1	apoptosis	PH domain leucine-rich repeat-containing protein phosphatase 1	Proline-directed	_AIDpSPGGAVR_
Q92508	PIEZO1	ion transport	Piezo-type mechanosensitive ion channel component 1	CAMK2;CHK1;CHK1/2;PKD	_TApSELLLDR_
Q6ZUJ8	PIK3AP1	signalling	Phosphoinositide 3-kinase adapter protein 1	CK1;CK2;F box bTrCP	_KAISEDSGCDpSVTDTEPEDEKVVSYSK_
Q5UE93	PIK3R6	signalling	Phosphoinositide 3-kinase regulatory subunit 6	ERK/MAPK;Proline-directed	_DLPTGADELPAPGpSPEMER_
Q4LE69	PIK4CA variant protein	signalling	PIK4CA variant protein	CAMK2;CHK1;CHK1/2;GSK3;PKA;PKD	_KTpSSVSSISQVSPER_
B4DY52	PIP5K1A	signalling	Phosphatidylinositol 4-phosphate 5-kinase type-1 alpha	CAMK2;CHK1;PKA;PKD	_KApSEDLEQDSAISVIPR_
Q16512	PKN1	signalling	Serine/threonine-protein kinase N1	CDK1;CDK2;CK1;GSK3;Polo box;Proline-directed	_LNLGTDSDSpSPQK_
Q7Z3K3	POGZ	cell cycle	Pogo transposable element with ZNF domain	CDK1;CDK2;ERK/MAPK;Proline-directed;WW GroupIV	_SLDSEPSVPSAAKPPpSPEK_
P24928	POLR2A	transcription	DNA-directed RNA polymerase II subunit RPB1	ERK/MAPK;GSK3;Proline-directed;WW GroupIV	_YTPTpSPSYSPSSPEYTPTSPK_
P24928	POLR2A	transcription	DNA-directed RNA polymerase II subunit RPB2	CDK1;CK1;ERK/MAPK;GSK3;Proline-directed;WW GroupIV	_YSPTpSPKYSPpTSPK_
P24928	POLR2A	transcription	DNA-directed RNA polymerase II subunit RPB3	CK1;ERK/MAPK;GSK3;Proline-directed;WW GroupIV	_YSPTpSPTYSPTTPK_
P24928	POLR2A	transcription	DNA-directed RNA polymerase II subunit RPB4		_YSPTpSPKYSPpTSPK_
P24928	POLR2A	transcription	DNA-directed RNA polymerase II subunit RPB5		_YSPTSPpTYSPTSPK_
P24928	POLR2A	transcription	DNA-directed RNA polymerase II subunit RPB6		_YpSPTSPTYSPpTSPVYTPTSPK_
Q96HA1	POM121	protein synthesis / transport	Nuclear envelope pore membrane protein POM 121	Proline-directed	_pSPAAAAAGAGER_
C9J3F9	PPAN-P2RY11	RNA processing	Uncharacterised	CK2	_VGGpSDEEASGIPSR_
Q13136	PPFIA1	adhesion	Liprin-alpha-1	PKA	_RSpSDGSLSHEEDLAK_
Q13136	PPFIA1	adhesion	Liprin-alpha-2	GSK3;Proline-directed	_CETpSPPSSPR_
Q86W92	PPFIBP1	adhesion	Liprin-beta-1	CAMK2;CHK1;CHK1/2;PKA;PKD	_RPpSDENTIAPSEVQK_
Q86W92	PPFIBP1	adhesion	Liprin-beta-2	NEK6;NIMA;PKA	_pSQSTTFNPDDM(ox)SEPEFKR_
Q86W92	PPFIBP1	adhesion	Liprin-beta-3	CAMK2;CHK1;CHK1/2;PKA/AKT;PKD	_pSQSTTFNPDDM(ox)SEPEFKR_
Q8NEY8	PPHLN1	Uncharacterised	Periphilin-1	CAMK2;CK1;Proline-directed	_DTpSPSSGSAVSSSK_
Q6NYC8	PPP1R18	Uncharacterised	Phostensin	CK2;PKA;Proline-directed	_DWRQpSPGEVGDR_
Q12972	PPP1R8	transcription	Nuclear inhibitor of protein phosphatase 1	CAMK2;PKA;PKA/AKT	_KNpSRVTFSEDDEIINPEDVDPSVGR_
Q13029	PRDM2	histone/chromatin regulation	PR domain zinc finger protein 2	Proline-directed	_ETVpSPPCFDEYK_
P31323	PRKAR2B	cell cycle	cAMP-dependent protein kinase type II-beta regulatory subunit	AURORA;AURORA-1;AURORA-A;CAMK2;CK1;PKA	_RApSVCAEAYNPDEEEDDAESR_
Q5VTL8	PRPF38B	RNA processing	Pre-mRNA-splicing factor 38B	CAMK2;PKA/AKT	_RSQpSIEQESQEK_
O75400	PRPF40A	RNA processing	Pre-mRNA-processing factor 40 homolog A	AURORA;AURORA-1;AURORA-A;CAMK2;CK2;PKA	_RRpTLLEQLDDDQ_
Q13523	PRPF4B	signalling	Serine/threonine-protein kinase PRP4 homolog	CAMK2;CK1;CK2;PKA/AKT;Proline-directed	_TRpSPpSPDDILER_
Q13523	PRPF4B	signalling	Serine/threonine-protein kinase PRP4 homolog	CK2	_VQSGM(ox)GLILQGYEpSGpSEEEGEIHEK_
Q13523	PRPF4B	signalling	Serine/threonine-protein kinase PRP4 homolog	CK2	_VQSGM(ox)GLILQGYEpSGpSEEEGEIHEK_
Q9ULL5	PRR12	Uncharacterised	Proline-rich protein 12	PLK1	_NLETLPSFSSDEEDpSVAK_
Q9ULL5	PRR12	Uncharacterised	Proline-rich protein 12	CDK1;Proline-directed	_SHGLEPAAPpSPR_
P48634	PRRC2A	RNA processing	Protein PRRC2A	ERK/MAPK;Proline-directed;WW GroupIV	_EGPEPPEEVPPPTpTPPVPK_
P48634	PRRC2A	RNA processing	Protein PRRC2A	CAMK2;CK2;PKA	_RKQpSSSEISLAVER_
Q5JSZ5	PRRC2B	Uncharacterised	Protein PRRC2B	Proline-directed	_EAGpSPAQEFK_
Q9Y520	PRRC2C	protein synthesis / transport	Protein PRRC2C	CK2;Proline-directed	_LPDLpSPVENK_
Q9Y520	PRRC2C	protein synthesis / transport	Protein PRRC2C	CAMK2;PKA	_SFpSSQRPVDR_
Q9NYI0	PSD3	signalling	PH and SEC7 domain-containing protein 3	CHK1;PKD	_SHpSSPSLNPDTpSPITAK_
Q9NYI0	PSD3	signalling	PH and SEC7 domain-containing protein 4	Proline-directed	_SHpSSPSLNPDTpSPITAK_
Q8NDX1	PSD4	signalling	PH and SEC7 domain-containing protein 4	CHK1;PKD	_KSHpSSPSLHQDEAPTTAK_
Q7Z6K3	PTAR1	Uncharacterised	Protein prenyltransferase alpha subunit repeat-containing protein 1		_FIDQVLpSTCR_
Q7Z6K3	PTAR1	Uncharacterised	Protein prenyltransferase alpha subunit repeat-containing protein 1		_FIDQVLpSTCR_
P06454	PTMA	transcription	Prothymosin alpha		_pSDAAVDpTSSEITTK_
P06454	PTMA	transcription	Prothymosin alpha	CK2	_pSDAAVDpTSSEITTK_
Q06124	PTPN11	signalling	Tyrosine-protein phosphatase non-receptor type 11	ALK;LCK	_VpYENVGLM(ox)QQQK_
Q15678	PTPN14	signalling	Tyrosine-protein phosphatase non-receptor type 14	CK2	_YVSGpSSPDLVTR_
Q15678	PTPN14	signalling	Tyrosine-protein phosphatase non-receptor type 15	CK2	_PATpSTPDLASHR_
Q15678	PTPN14	signalling	Tyrosine-protein phosphatase non-receptor type 16	CK2	_TDPPAVN(de)GASLGPSIpSEPDLTSVK_
Q5T1Z8	PUM1	transcription	Pumilio homolog 1	CAMK2	_HRWPpTGDNIHAEHQVR_
Q5T1Z8	PUM1	transcription	Pumilio homolog 2	AURORA;AURORA-1;AURORA-A;CAMK2;CK1;GSK3;PKA;PKA/AKT	_RDpSLTGSSDLYKR_
Q8TB72	PUM2	transcription	Pumilio homolog 2	AURORA;AURORA-1;AURORA-A;CAMK2;CK1;GSK3;PKA;PKA/AKT	_REpSLSTSSDLYKR_
Q8TB72	PUM2	transcription	Pumilio homolog 3	PKA	_pSGQGFHGNSEVNAILpSPR_
Q96N64	PWWP2A	Uncharacterised	PWWP domain-containing protein 2A	NEK6;Proline-directed	_pSPEAVGPELEAEEK_
Q9BRQ0	PYGO2	Wnt signalling	Pygopus homolog 2	FHA KAPP;Proline-directed	_GGGpTPDANSLAPPGK_
Q6IQ22	RAB12	protein synthesis / transport	Ras-related protein Rab-12	GSK3;Proline-directed	_AGGGGGLGAGpSPALSGGQGR_
Q9UJ41	RABGEF1	protein synthesis / transport	Rab5 GDP/GTP exchange factor	CAMK2;CHK1;PKD	_QTpSIETDR_
Q15311	RALBP1	protein synthesis / transport	RalA-binding protein 1	GSK3	_TPpSSEEISPTK_
Q6VN20	RANBP10	protein synthesis / transport	Ran-binding protein 10	CDK1;CK1;Proline-directed	_SQDSYPGSPSLpSPR_
P49792	RANBP2	protein synthesis / transport	E3 SUMO-protein ligase RanBP2	CK2;Proline-directed	_KKPEDpSPSDDDVLIVYELTPTAEQK_
P49792	RANBP2	protein synthesis / transport	E3 SUMO-protein ligase RanBP3	CK2	_KKPEDpSPSDDDVLIVYELTPTAEQK_
P49792	RANBP2	protein synthesis / transport	E3 SUMO-protein ligase RanBP4	CK2	_NRPDYVpSEEEEDDEDFETAVKK_
P49792	RANBP2	protein synthesis / transport	E3 SUMO-protein ligase RanBP5	CK1;CK2	_NVSGIpSFTENM(ox)GSSQQK_
Q9Y4G8	RAPGEF2	MAPK signalling	Rap guanine nucleotide exchange factor 2	CK1;Proline-directed	_SETpSPVAPR_
B2RTU6	RAPGEF6	signalling	RAPGEF6	AURORA;AURORA-1;AURORA-A;CAMK2;PKA;PKA/AKT	_RSpSLLNAK_
Q86YV0	RASAL3	signalling	RAS protein activator like-3	CDK1;CK1;NEK6;Proline-directed	_DAVQSLQLpSPR_
Q86YV0	RASAL3	signalling	RAS protein activator like-3	FHA2 Rad53p	_TSQTQPpTATSPLTSYR_
Q5U651	RASIP1	signalling	Ras-interacting protein 1	CAMK2;CHK1;CHK1/2;PKD	_SVpSELSLQGR_
Q99708	RBBP8	DNA repair	DNA endonuclease RBBP8	CK1	_FSDSTpSKTPPQEELPTR_
P28749	RBL1	cell cycle	Retinoblastoma-like protein 1	CK2;GSK3	_VIAIDpSDAESPAKR_
Q8NE70	RBL2	cell cycle	Retinoblastoma-like 2	Proline-directed	_ADEICIAGpSPLpTPR_
Q8NE70	RBL2	cell cycle	Retinoblastoma-like 3	CAMK2;GSK3;Polo box;Proline-directed	_YSpSPPASTTR_
Q8NE70	RBL2	cell cycle	Retinoblastoma-like 4	CDK1;CDK2;Proline-directed	_GILLEDGSEpSPAKR_
Q96T37	RBM15	RNA processing	Putative RNA-binding protein 15	CK1;CK2	_ISHLSGSGpSGDER_
Q96T37	RBM15	RNA processing	Putative RNA-binding protein 15	CK1;Polo box;Proline-directed	_LHSYSpSPSTK_
Q96T37	RBM15	RNA processing	Putative RNA-binding protein 15	CDK1;CDK2;GSK3;Proline-directed	_HCAPpSPDRSPELSSSR_
Q8NDT2	RBM15B	RNA processing	Putative RNA-binding protein 15B	AURORA;AURORA-1;AURORA-A;CAMK2;PKA	_RNpSLEGYSR_
Q5T8P6	RBM26	RNA processing	RNA-binding protein 26	CAMK2;Proline-directed	_TNpSPGFQK_
Q14498	RBM39	RNA processing	RNA-binding protein 39	CK1	_TDASSASSFLDpSDELER_
Q6IRX3	RBM7	RNA processing	RNA binding motif protein 7	14-3-3 binding;CAMK2;CHK1;CK2;PKD	_SFpSSPENFQR_
Q15434	RBMS2	RNA processing	RNA-binding motif, single-stranded-interacting protein 2	CAMK2;CHK1;CHK1/2;CK1;CK2;PKD	_TPpSSEEISPTK_
Q15434	RBMS2	RNA processing	RNA-binding motif, single-stranded-interacting protein 2	GSK3;Polo box;Proline-directed	_MLAQSALSPYLSpSPVpSpSYQR_
Q15434	RBMS2	RNA processing	RNA-binding motif, single-stranded-interacting protein 2	CK1	_MLAQSALSPYLSpSPVpSpSYQR_
Q15434	RBMS2	RNA processing	RNA-binding motif, single-stranded-interacting protein 2	CK1	_MLAQSALSPYLSpSPVpSpSYQR_
P38159	RBMX	RNA processing	RNA-binding motif protein, X chromosome	CDK1;CK2;Proline-directed	_RDVYLpSPRDDGYSTK_
Q9P258	RCC2	cell cycle	Protein RCC2	CK2	_CSSSSGGGSpSGDEDGLELDGAPGGGKR_
Q96PM5	RCHY1	ubiquitin pathway	RING finger and CHY zinc finger domain-containing protein 1	AURORA;AURORA-1;AURORA-A;CAMK2;PKA	_RIpSLDQQ_
Q6JBY9	RCSD1	cytoskeletal organisation	CapZ-interacting protein	CK2;PKA	_pSSEEVDGQHPAQEEVPEpSPQTSGPEAENR_
Q6JBY9	RCSD1	cytoskeletal organisation	CapZ-interacting protein	CAMK2;PKA	_pSSEEVDGQHPAQEEVPEpSPQTSGPEAENR_
Q6JBY9	RCSD1	cytoskeletal organisation	CapZ-interacting protein	ERK/MAPK;GSK3;Proline-directed;WW GroupIV	_pSSEEVDGQHPAQEEVPEpSPQTSGPEAENR_
Q6JBY9	RCSD1	cytoskeletal organisation	CapZ-interacting protein	GSK3;Proline-directed	_AM(ox)VpSPFHSPPpSTPSSPGVR_
Q6JBY9	RCSD1	cytoskeletal organisation	CapZ-interacting protein	CK1;GSK3	_AM(ox)VpSPFHSPPpSTPSSPGVR_
Q6JBY9	RCSD1	cytoskeletal organisation	CapZ-interacting protein	CK2;NIMA;PKA	_pSQSDCGELGDFR_
B4DYX9	RDBP	Uncharacterised	Uncharacterised		_pSISADDDLQESSR_
B4DYX9	RDBP	Uncharacterised	Uncharacterised	CAMK2;CHK1;PKA;PKD	_SLpSEQPVMDTATATEQAK_
Q9H6H4	REEP4	Uncharacterised	Receptor expression-enhancing protein 4	CAMK2;CK2;PKA/AKT	_SFpSM(ox)QDLR_
Q96D71	REPS1	endocytosis	RalBP1-associated Eps domain-containing protein 1	AURORA;AURORA-1;AURORA-A	_KGpSVSHDTVQPR_
Q96D71	REPS1	endocytosis	RalBP1-associated Eps domain-containing protein 2	CK1;ERK/MAPK;Proline-directed;WW GroupIV	_TSADAQEPASPVVSPQQSPPpTpSPHTWR_
Q96D71	REPS1	endocytosis	RalBP1-associated Eps domain-containing protein 3	CK1	_TSADAQEPASPVVSPQQSPPpTpSPHTWR_
Q9P2R6	RERE	transcription	Arginine-glutamic acid dipeptide repeats protein	PKA;Proline-directed	_pTSPINEDIR_
Q9P2R6	RERE	transcription	Arginine-glutamic acid dipeptide repeats protein	FHA2 Rad53p	_pTSPINEDIR_
Q13127	REST	histone/chromatin regulation	RE1-silencing transcription factor	CK1;ERK/MAPK;Proline-directed;WW GroupIV	_ESVSTEDLSPPpSPPLPK_
Q59HH0	Retinoblastoma-associated protein variant	cell cycle	Uncharacterised		_FDIEGpSDEADGSK_
Q59HH0	Retinoblastoma-associated protein variant	cell cycle	Uncharacterised	CDK1;Proline-directed	_TAVIPIN(de)GpSPR_
Q59HH0	Retinoblastoma-associated protein variant	cell cycle	Uncharacterised		_ISEGLPTPpTKMpTPR_
Q59HH0	Retinoblastoma-associated protein variant	cell cycle	Uncharacterised	CDK1;FHA KAPP;Proline-directed	_ISEGLPTPpTKMpTPR_
Q59HH0	Retinoblastoma-associated protein variant	cell cycle	Uncharacterised		_INQM(ox)VCNpSDR_
Q59HH0	Retinoblastoma-associated protein variant	cell cycle	Uncharacterised	CK2	_KTAATAAAAAAEPPAPPPPPPPEEDPEQDpSGPEDLPLVR_
P35251	RFC1	transcription	Replication factor C subunit 1	CK2	_QDPVTYIpSETDEEDDFM(ox)CKK_
P35251	RFC1	transcription	Replication factor C subunit 2	CK2	_QDPVTYIpSETDEEDDFM(ox)CKK_
P35251	RFC1	transcription	Replication factor C subunit 3	CK1	_IIYDSDSEpSEETLQVK_
Q53G83	Ribosomal protein S3 variant	RNA processing	Ribosomal protein S3 variant	ERK/MAPK;FHA KAPP;NEK6;Proline-directed;WW GroupIV	_DEILPTpTPISEQK_
Q5UIP0	RIF1	cell cycle	Telomere-associated protein RIF1	AURORA;AURORA-A;CHK1;PKA;PKD	_RDpSFDNCSLGESSK_
Q5UIP1	RIF1	cell cycle	Telomere-associated protein RIF2	CAMK2;CK1;PKA	_RApSQGLLSSIENSESDSSEAKEEGSR_
Q5UIP2	RIF1	cell cycle	Telomere-associated protein RIF3		_SQEDEIpSSPVNKVR_
Q5UIP3	RIF1	cell cycle	Telomere-associated protein RIF4	Polo box;Proline-directed	_SQEDEIpSSPVNKVR_
Q9UJD0	RIMS3	protein synthesis / transport	Regulating synaptic membrane exocytosis protein 3	CK2;GSK3;NEK6	_RLSQpSpSLESATSPSCS_
Q9UJD0	RIMS3	protein synthesis / transport	Regulating synaptic membrane exocytosis protein 4	CK1	_RLSQpSpSLESATSPSCS_
Q9BVS4	RIOK2	signalling	Serine/threonine-protein kinase RIO2	CK1	_EGpSEFSFpSDGEVAEK_
Q9BVS4	RIOK2	signalling	Serine/threonine-protein kinase RIO3	CK2	_EGpSEFSFpSDGEVAEK_
Q9NVW2	RLIM	transcription	E3 ubiquitin-protein ligase RLIM	CAMK2;Proline-directed	_SRpSPLHPM(ox)SEIPR_
O60930	RNASEH1	RNA processing	Ribonuclease H1 (nuclear)	CHK1;GSK3;PKD;Proline-directed	_KSApSPEVSEGHENQHGQESEAK_
Q8IYW5	RNF168	histone/chromatin regulation	E3 ubiquitin-protein ligase RNF168	CAMK2;CK2;PKA	_RApSEEEENKASEEYIQR_
Q5VTR2	RNF20	histone/chromatin regulation	E3 ubiquitin-protein ligase BRE1A	CK2	_SGSALLQSQpSSTEDPKDEPAELKPDSEDLSSQSSASK_
Q03395	ROM1	adhesion	Rod outer segment membrane protein 1		_QPDFLPHApYSDpSR_
Q92834	RPGR	protein synthesis / transport	X-linked retinitis pigmentosa GTPase regulator	CAMK2;PKA	_RVPpSINQK_
Q6IPI1	RPL29	RNA processing	Ribosomal protein L29		_AQAAAPApSVPAQAPK_
P05387	RPLP2	RNA processing	60S acidic ribosomal protein P2		_KEEpSEEpSDDDMGFGLFD_
P05387	RPLP2	RNA processing	60S acidic ribosomal protein P2	CK1;CK2	_KEEpSEEpSDDDMGFGLFD_
Q5VT52	RPRD2	Uncharacterised	Regulation of nuclear pre-mRNA domain-containing protein 2	CAMK2;PKA	_RM(ox)pSGEPIQTVESIR_
Q5VT52	RPRD2	Uncharacterised	Regulation of nuclear pre-mRNA domain-containing protein 2	CK1;Proline-directed	_LESESTpSPSLEM(ox)K_
Q5VT52	RPRD2	Uncharacterised	Regulation of nuclear pre-mRNA domain-containing protein 2	CK1;GSK3;Proline-directed	_SFNYpSPNSSTSEVSSTSASK_
Q5VT52	RPRD2	Uncharacterised	Regulation of nuclear pre-mRNA domain-containing protein 2	CDK1;CDK2;Proline-directed	_GPTSTSIDNIDGpTPVRDER_
Q5T4L6	RPS27	RNA processing	40S ribosomal protein S27	CK2;NEK6;Proline-directed	_DLLHPpSPEEEKRK_
B2R4R9	RPS28	RNA processing	Ribosomal protein S28, isoform CRA_a	CAMK2;CHK1;CHK1/2;PKD	_TGpSQGQCTQVR_
Q6NXR8	RPS3A	RNA processing	Ribosomal protein S3A		_LM(ox)ELHGEGpSSSGK_
A2A3R6	RPS6	protein synthesis / transport	40S ribosomal protein S6	CAMK2;PKA	_RLpSpSLRASTSK_
A2A3R6	RPS6	protein synthesis / transport	40S ribosomal protein S6	CAMK2;GSK3;PKA/AKT;PKC	_RLpSpSLRASTSK_
P51812	RPS6KA3	stress response	Ribosomal protein S6 kinase alpha-3	CAMK2;CHK1;CHK1/2;PKD;Proline-directed	_NQpSPVLEPVGR_
Q8N122	RPTOR	signalling	Regulatory-associated protein of mTOR	CK1	_SVSpSYGNIR_
A7BI36	RRBP1	protein synthesis / transport	p180/ribosome receptor	Proline-directed	_NTDVAQpSPEAPKQEAPAK_
Q92766	RREB1	transcription	Ras-responsive element-binding protein 1	CAMK2;PKA/AKT	_ANpSGGVDLDSSGEFASIEK_
Q14684	RRP1B	RNA processing	Ribosomal RNA processing protein 1 homolog B	CK1;Polo box;Proline-directed	_TPTSSPASpSPLVAK_
A0AV56	SAFB	histone/chromatin regulation	SAFB protein	CAMK2;CK1;PKA	_RLpSDLR_
Q14151	SAFB2	transcription	Scaffold attachment factor B2	CK2;PLK;PLK1	_VTPDIEEpSLLEPENEK_
Q9UHR5	SAP30BP	apoptosis	SAP30-binding protein		_GGLVpSDAYGEDDFSR_
O43290	SART1	RNA processing	U4/U6.U5 tri-snRNP-associated protein 1		_ADDLLPLGDQpTQDGDFGSR_
Q01826	SATB1	histone/chromatin regulation	DNA-binding protein SATB1	CK1;CK2	_LPPRQPTVASPAEpSDEENRQK_
Q01826	SATB1	histone/chromatin regulation	DNA-binding protein SATB2	Proline-directed	_LEQN(de)GpSPLGR_
O75396	SC22B	protein synthesis / transport	Vesicle-trafficking protein SEC22b		_NLGpSINTELQDVQR_
Q99590	SCAF11	RNA processing	Protein SCAF11	CK1;CK2	_SSSNDpSVDEETAESDTSPVLEK_
Q99590	SCAF11	RNA processing	Protein SCAF12	FHA2 Rad53p	_pTEELIESPKLESSEGEIIQTVDR_
Q12770	SCAP	Lipid Metabolism	Sterol regulatory element-binding protein cleavage-activating protein	Proline-directed	_AGPEEPGDpSPPLR_
Q9BWG6	SCNM1	RNA processing	Sodium channel modifier 1	CK2	_WVKDENVEFDpSDEEEPPDLPLD_
Q9BWG6	SCNM1	RNA processing	Sodium channel modifier 2	CDK1;CDK2;ERK/MAPK;Proline-directed;WW GroupIV	_ISREPEPAAGPQAEESATVSAPAPMpSPTR_
Q9BWG6	SCNM1	RNA processing	Sodium channel modifier 3		_ISREPEPAAGPQAEESATVSAPAPMpSPTR_
Q14160	SCRIB	signalling	Protein scribble homolog	CAMK2;CK2;Proline-directed	_ALpSPAELR_
Q14160	SCRIB	signalling	Protein scribble homolog	CAMK2;ERK/MAPK;PKA/AKT;Proline-directed	_VQpSPEPPAPER_
Q14160	SCRIB	signalling	Protein scribble homolog	CAMK2	_M(ox)KpSLEQDALR_
Q14160	SCRIB	signalling	Protein scribble homolog	CK1;ERK/MAPK;Proline-directed;WW GroupIV	_QSPApSPPPLGGGAPVR_
Q14160	SCRIB	signalling	Protein scribble homolog		_RSEACPCQPDpSGSPLPAEEEKR_
Q14160	SCRIB	signalling	Protein scribble homolog	Proline-directed	_RSEACPCQPDpSGSPLPAEEEKR_
Q14160	SCRIB	signalling	Protein scribble homolog	CK1;CK2;ERK/MAPK;Proline-directed;WW GroupIV	_M(ox)AESPCSPSGQQPPSPPpSPDELPANVK_
Q14160	SCRIB	signalling	Protein scribble homolog	CDK1;CK2;Proline-directed	_M(ox)VEPENAVTITPLRPEDDYpSPR_
Q16181	SEPT7	cell cycle	Septin 7	CK1	_ILEQQN(de)SSRpTLEK_
Q9UHD8	SEPT9	cell cycle	Septin 9	AURORA;NEK6;NIMA	_pSFEVEEVETPNSTPPR_
Q9UHD8	SEPT9	cell cycle	Septin 9	CDK1;CK1;GSK3;Proline-directed	_HVDSLSQRpSPK_
Q8NC51	SERBP1	RNA processing	Plasminogen activator inhibitor 1 RNA-binding protein	CHK1;PKD	_SKpSEEAHAEDSVMDHHFR_
Q9C0A6	SETD5	Uncharacterised	SET domain-containing protein 5	CAMK2;CK1;PKA	_RSpSQAGDIAAEK_
Q7Z333	SETX	DNA repair	Probable helicase senataxin	CAMK2;CK2;GSK3;PKA	_RLpSDCESTDVKR_
Q15459	SF3A1	RNA processing	Splicing factor 3A subunit 1	CK2	_EKQpSDDEVYAPGLDIESSLK_
O75533	SF3B1	RNA processing	Splicing factor 3B subunit 1	CK1	_VVN(de)GAAASQPPpSKR_
O75533	SF3B1	RNA processing	Splicing factor 3B subunit 2	CDK1;CDK2;Proline-directed	_RWDQTADQTPGApTPK_
A5PLN4	SF4	RNA processing	Splicing factor 4	Proline-directed	_DVDApSPSPLSVQDLK_
Q86VG2	SFPQ	Uncharacterised	Uncharacterised	ERK/MAPK;Proline-directed	_GM(ox)GPGpTPAGYGR_
Q86YV5	SGK223	signalling	Tyrosine-protein kinase SgK223	Proline-directed	_GVQKPAGPSTpSPDGNSR_
Q86YV5	SGK223	signalling	Tyrosine-protein kinase SgK224		_HHPVFSpSSDPLEK_
Q9Y3L3	SH3BP1	signalling	SH3 domain-binding protein 1	CK2;Proline-directed	_pSPPETAAPVEDM(ox)AR_
Q7L8J4	SH3BP5L	Other / unknown	SH3 domain-binding protein 5-like		_TVApSDLQK_
Q6FGM0	SH3GL1	endocytosis	SH3 domain GRB2-like 1	GSK3	_IAASpSSFR_
Q5TCZ1	SH3PXD2A	cell migration	SH3 and PX domain-containing protein 2A	CAMK2;CHK1;CHK1/2;PKD	_NEpSLTATDGLR_
P29353	SHC1	MAPK signalling	SHC-transforming protein 1	PLK1	_ELFDDPpSYVNVQNLDK_
Q8TF72	SHROOM3	Uncharacterised	Protein Shroom3	CK2	_SMpSAEDLLER_
Q8TF72	SHROOM3	Uncharacterised	Protein Shroom4	CK2	_pSYSEPEKM(ox)NEVGIVEEAEPAPLGPQR_
P57059	SIK1	signa	Serine/threonine-protein kinase SIK1	CAMK2;PKA;PKA/AKT	_RApSDTSLTQGLK_
P57059	SIK1	signalling	Serine/threonine-protein kinase SIK2	AURORA;AURORA-1;AURORA-A;CAMK2;CK2;PKA	_RHpTLAEVSTR_
Q96ST3	SIN3A	histone/chromatin regulation	Paired amphipathic helix protein Sin3a	Proline-directed	_RLDDQEpSPVYAAQQR_
Q96ST3	SIN3A	transcription	Paired amphipathic helix protein Sin3a	Proline-directed	_DKSDpSPAIQLR_
Q96FS4	SIPA1	signalling	Signal-induced proliferation-associated protein 1	CK2;NEK6	_pSGSDAGEARPPTPASPR_
Q96FS4	SIPA1	signalling	Signal-induced proliferation-associated protein 2	CAMK2;CHK1;CHK1/2;PKD	_pSGSDAGEARPPTPASPR_
Q96FS4	SIPA1	signalling	Signal-induced proliferation-associated protein 3	CK1	_TEFLHSQN(de)pSLSPR_
O43166	SIPA1L1	cytoskeletal organisation	Signal-induced proliferation-associated 1-like protein 1	CAMK2;CHK1;CHK1/2;PKD	_TLpSDESIYNSQR_
B2RWP0	SIPA1L3	signalling	SIPA1L3	CAMK2;CHK1;CHK1/2;PKD	_TLpSDESLCSGR_
Q96EB6	SIRT1	apoptosis	NAD-dependent protein deacetylase sirtuin-1		_EAApSSPAGEPLR_
Q96EB6	SIRT1	apoptosis	NAD-dependent protein deacetylase sirtuin-2	CK2;FHA1 Rad53p	_AGGAGFGpTDGDDQEAINEAISVK_
Q8IXJ6	SIRT2	histone/chromatin regulation	NAD-dependent protein deacetylase sirtuin-2	CDK1;CDK2;CK1;GSK3;Proline-directed	_REHASIDAQSGAGVPNPpSTSASPK_
Q8IX90	SKA3	cell cycle	Spindle and kinetochore-associated protein 3	CK2	_NSVHEQEAINpSDPELSNCENFQK_
O76046	SKI2W	Uncharacterised	Putative RNA helicase Ski2w	CAMK2;CHK1;CHK1/2;CK2;PKD	_ASpSLEDLVLK_
Q8ND83	SLAIN1	Uncharacterised	SLAIN motif-containing protein 1	GSK3	_NSQpSFDSSLHGAGN(de)GISR_
Q9P270	SLAIN2	Uncharacterised	SLAIN motif-containing protein 2	CDK1;CDK2;ERK/MAPK;Proline-directed	_SGAVQGAGSLGPGpSPVR_
P53985	SLC16A1	protein synthesis / transport	Monocarboxylate transporter 1	Proline-directed	_AAESPDQKDTEGGPKEEEpSPV_
B2CI53	SLC4A7	ion transport	Sodium bicarbonate cotransporter 3	CHK1;PKD	_KHpSDPHLLER_
B2CI53	SLC4A7	ion transport	Sodium bicarbonate cotransporter 3	CK1;GSK3	_GN(de)GSGGpSRENSTVDFSK_
B2CI53	SLC4A7	ion transport	Sodium bicarbonate cotransporter 3	CK1	_N(de)GILASPQpSAPGNLDNSK_
Q01650	SLC7A5	ion transport	Large neutral amino acids transporter small subunit 1	GSK3	_pSADGSAPAGEGEGVTLQR_
Q9NWH9	SLTM	transcription	SAFB-like transcription modulator	CK1;Proline-directed	_AGAGM(ox)ITQHSSNApSPINR_
Q8IY92	SLX4	DNA repair	Structure-specific endonuclease subunit SLX4	CDK1;NEK6;Proline-directed	_ALEIpSPR_
B9EGQ8	SMARCA4	transcription	SMARCA4	CK1;CK2	_AKPVVSDDDpSEEEQEEDR_
B9EGQ8	SMARCA4	transcription	SMARCA4	Polo box;Proline-directed	_DSDAGpSSTPTTSTR_
B9EGQ8	SMARCA4	transcription	SMARCA4		_EVDYSDSLpTEK_
B9EGQ8	SMARCA4	transcription	SMARCA4	CK1;CK2	_KKIPDPDpSDDVpSEVDAR_
Q9H4L7	SMARCAD1	histone/chromatin regulation	SWI/SNF-related matrix-associated actin-dependent regulator of chromatin subfamily A containing DEAD/H box 1	CAMK2;PKA;PKA/AKT	_KLpSSSSEPYEEDEFNDDQSIKK_
Q58EY4	SMARCC1	histone/chromatin regulation	SWI/SNF related, matrix associated, actin dependent regulator of chromatin, subfamily c, member 1	CAMK2;PKA;PKA/AKT;Proline-directed	_RKHpSPpSPPPPTPTESR_
Q58EY4	SMARCC1	histone/chromatin regulation	SWI/SNF related, matrix associated, actin dependent regulator of chromatin, subfamily c, member 2	Proline-directed	_RKHpSPpSPPPPTPTESR_
Q8TAQ2	SMARCC2	histone/chromatin regulation	SWI/SNF complex subunit SMARCC2	Proline-directed	_GHREEEQEDLTKDM(ox)DEPpSPVPNVEEVTLPK_
Q8TAQ2	SMARCC2	histone/chromatin regulation	SWI/SNF complex subunit SMARCC3	CAMK2;GSK3;PKA;Proline-directed	_KRpSPpSPSPTPEAK_
Q8TAQ2	SMARCC2	histone/chromatin regulation	SWI/SNF complex subunit SMARCC4	CAMK2;PKA;PKA/AKT;Proline-directed	_KRpSPpSPSPTPEAK_
Q8TAQ2	SMARCC2	histone/chromatin regulation	SWI/SNF complex subunit SMARCC5	ERK/MAPK;Proline-directed	_TLTDEVN(de)pSPDSDRR_
Q96Q15	SMG1	DNA repair	Serine/threonine-protein kinase SMG1	CK2;FHA1 Rad53p	_NLApTSADTPPSTVPGTGK_
Q15036	SNX17	protein synthesis / transport	Sorting nexin-17	NEK6;Proline-directed	_SPPLLEpSPDATR_
Q8TEQ0	SNX29	Uncharacterised	RUN2A_HUMAN	CK1;CK2	_VTNIIpSFDDEEDEQNSGDVFK_
Q59ES3	Solute carrier family 1, member 5	ion transport	Solute carrier family 1 (Neutral amino acid transporter), member 5 variant	AURORA;AURORA-1;CK1	_GPAGDATVASEKEpSVM(ox)_
P18583	SON	cell cycle	SON	CAMK2;CK1	_CVpSVQTDPTDEIPTKK_
P18583	SON	cell cycle	SON	GSK3;Proline-directed	_SVESTpSPEPSK_
P18583	SON	cell cycle	SON	AURORA;AURORA-A;CAMK2;CHK1;GSK3;PKA;PKA/AKT;PKD	_pSFSIpSPVR_
P18583	SON	cell cycle	SON	CDK1;CDK2;CK1;Proline-directed	_pSFSIpSPVR_
P18583	SON	cell cycle	SON	Proline-directed	_EMEHNTVCAAGTpSPVGEIGEEK_
P18583	SON	cell cycle	SON	CK1;GSK3;Proline-directed	_SAApSPVVSSM(ox)PER_
O60504	SORBS3	adhesion	Vinexin	CDK1;CDK2;Proline-directed	_SPADPTDLGGQpTSPRR_
Q96T58	SPEN	transcription	Msx2-interacting protein	CDK1;Proline-directed	_NVDAAVpSPR_
A8K9B1	SPN	adhesion	Sialophorin	CAMK2;CK1	_QGpSLAMEELK_
Q13813	SPTAN1	cytoskeletal organisation	Spectrin alpha chain, brain	CDK1;CDK2;CK1;GSK3;Proline-directed	_DETDSKTApSPWK_
B2ZZ89	SPTBN1	cytoskeletal organisation	Spectrin, beta, non-erythrocytic 1,	CK1;GSK3;Polo box;Proline-directed	_TSSKEpSSPIPSPpTSDRK_
B2ZZ89	SPTBN1	cytoskeletal organisation	Spectrin, beta, non-erythrocytic 1,	CDK1;Proline-directed	_VSEEAESQQQWDTSKGEQVSQN(de)GLPAEQGpSPR_
Q13501	SQSTM1	apoptosis	Sequestosome-1	CK1;FHA KAPP;PKA;Proline-directed	_SRLpTPVSPESSSTEEK_
Q6ZRS2	SRCAP	transcription	Helicase SRCAP	Proline-directed	_AGAPVGGpSPGLAK_
Q8N9Q2	SREK1IP1	RNA processing	Protein SREK1IP1	FHA KAPP;Polo box;Proline-directed	_HSSpTPNSSEFSR_
Q8N9Q2	SREK1IP1	RNA processing	Protein SREK1IP2	CK1;CK2	_RDIVLDVSSTSSEDpSDEENEELNKLQALQEK_
A9Z1X7	SRRM1	RNA processing	Serine/arginine repetitive matrix 1	CDK1;CDK2;Proline-directed	_VSVpSPGRTSGK_
A9Z1X7	SRRM1	RNA processing	Serine/arginine repetitive matrix 2	Proline-directed	_KAASPpSPQSVR_
A9Z1X7	SRRM1	RNA processing	Serine/arginine repetitive matrix 3	PKA;Proline-directed	_HRPpSPPATPPPK_
A9Z1X7	SRRM1	RNA processing	Serine/arginine repetitive matrix 4	CK2;NEK6	_KVELSEpSEEDKGGK_
A9Z1X7	SRRM1	RNA processing	Serine/arginine repetitive matrix 5	CDK1;CDK2;CK1;Proline-directed	_RLSPSApSPPR_
A9Z1X7	SRRM1	RNA processing	Serine/arginine repetitive matrix 6	CAMK2;Proline-directed	_TApSPPPPPKR_
A9Z1X7	SRRM1	RNA processing	Serine/arginine repetitive matrix 7	CAMK2;CHK1;PKA;PKA/AKT;PKD;Proline-directed	_RYpSPSPPPK_
A9Z1X7	SRRM1	RNA processing	Serine/arginine repetitive matrix 8	CAMK2;CK1;PKA/AKT	_SVpSGSPEPAAK_
Q9UQ35	SRRM2	RNA processing	Serine/arginine repetitive matrix protein 2		_AGM(ox)SSNQSIpSSPVLDAVPRTPpSRER_
Q9UQ35	SRRM2	RNA processing	Serine/arginine repetitive matrix protein 2	CK1;Proline-directed	_VKAQpTPPGPSLSGSKpSPCPQEK_
Q9UQ35	SRRM2	RNA processing	Serine/arginine repetitive matrix protein 2	CAMK2;CHK1;CHK1/2;PKD	_pSRTPPSAPSQSR_
Q9UQ35	SRRM2	RNA processing	Serine/arginine repetitive matrix protein 2		_ELpSNSPLREN(de)SFGpSPLEFR_
Q9UQ35	SRRM2	RNA processing	Serine/arginine repetitive matrix protein 2	CDK1;CDK2;NEK6;Proline-directed	_ELpSNSPLREN(de)SFGpSPLEFR_
Q9UQ35	SRRM2	RNA processing	Serine/arginine repetitive matrix protein 2	CK1;CK2;Proline-directed	_ELpSNSPLREN(de)SFGpSPLEFR_
Q9UQ35	SRRM2	RNA processing	Serine/arginine repetitive matrix protein 2	Proline-directed	_GEFSApSPM(ox)LK_
Q9UQ35	SRRM2	RNA processing	Serine/arginine repetitive matrix protein 2	CK1;Proline-directed	_QSHSEpSPSLQSK_
Q9UQ35	SRRM2	RNA processing	Serine/arginine repetitive matrix protein 2	CAMK2;GSK3;PKA;PKC	_pSSRSpSPELTR_
Q9UQ35	SRRM2	RNA processing	Serine/arginine repetitive matrix protein 2	CK1;PKA;Polo box;Proline-directed	_pSSRSpSPELTR_
Q9UQ35	SRRM2	RNA processing	Serine/arginine repetitive matrix protein 2	CAMK2;CHK1;CHK1/2;ERK/MAPK;PKA;PKD;Proline-directed	_VPpSPTPAPK_
Q9UQ35	SRRM2	RNA processing	Serine/arginine repetitive matrix protein 2	CAMK2;PKA/AKT	_pSGSSQELDVKPSASPQER_
Q9UQ35	SRRM2	RNA processing	Serine/arginine repetitive matrix protein 2	CAMK2;CK1;CK2;PKA/AKT	_pSGSSQELDVKPSASPQER_
Q9UQ35	SRRM2	RNA processing	Serine/arginine repetitive matrix protein 2	CK1;CK2	_SPSVpSSPEPAEK_
Q9UQ35	SRRM2	RNA processing	Serine/arginine repetitive matrix protein 2	ERK/MAPK;GSK3;Proline-directed;WW GroupIV	_pSPVPSAFSDQSR_
Q9UQ35	SRRM2	RNA processing	Serine/arginine repetitive matrix protein 2	CAMK2;PKA;PKA/AKT	_pSRpSPLAIR_
Q9UQ35	SRRM2	RNA processing	Serine/arginine repetitive matrix protein 2	CAMK2;CK1;PKA/AKT;Proline-directed	_pSRpSPLAIR_
Q9UQ35	SRRM2	RNA processing	Serine/arginine repetitive matrix protein 2	CAMK2;GSK3	_pSRpSPSSPELNNK_
Q9UQ35	SRRM2	RNA processing	Serine/arginine repetitive matrix protein 2	CAMK2;PKA/AKT;Proline-directed	_pSRpSPSSPELNNK_
Q9UQ35	SRRM2	RNA processing	Serine/arginine repetitive matrix protein 2	CAMK2;PKA/AKT	_pSRpTPLLPR_
Q9UQ35	SRRM2	RNA processing	Serine/arginine repetitive matrix protein 2	CK1;PKA;Proline-directed	_SRTpSPITR_
Q9UQ35	SRRM2	RNA processing	Serine/arginine repetitive matrix protein 2	CAMK2;CK1;PKA/AKT;Polo box;Proline-directed	_SSpSPVTELASR_
Q9UQ35	SRRM2	RNA processing	Serine/arginine repetitive matrix protein 2	CDK1;ERK/MAPK;NEK6;Proline-directed;WW GroupIV	_ALPQpTPRPR_
Q9UQ35	SRRM2	RNA processing	Serine/arginine repetitive matrix protein 2	Proline-directed	_VKAQpTPPGPSLSGSKpSPCPQEK_
Q9UQ35	SRRM2	RNA processing	Serine/arginine repetitive matrix protein 2	CDK1;CDK2;ERK/MAPK;Proline-directed;WW GroupIV	_DIPRpTPSR_
Q9UQ35	SRRM2	RNA processing	Serine/arginine repetitive matrix protein 2		_MALPPQEDApTASPPRQK_
Q9UQ35	SRRM2	RNA processing	Serine/arginine repetitive matrix protein 2	CAMK2;FHA2 Rad53p;PKA/AKT;Proline-directed	_pSRpTPLLPR_
Q9UQ35	SRRM2	RNA processing	Serine/arginine repetitive matrix protein 2	CK1	_VSGRpTSPPLLDR_
Q9UQ35	SRRM2	RNA processing	Serine/arginine repetitive matrix protein 2	Proline-directed	_TVARpTPLGQR_
Q9UQ35	SRRM2	RNA processing	Serine/arginine repetitive matrix protein 2	Proline-directed	_PSM(ox)pSPTPLDR_
Q9UQ35	SRRM2	RNA processing	Serine/arginine repetitive matrix protein 2	CDK1;Proline-directed	_TPAAAAAM(ox)NLApSPR_
Q9UQ35	SRRM2	RNA processing	Serine/arginine repetitive matrix protein 2	Proline-directed	_pTPPVALNSSR_
Q9UQ35	SRRM2	RNA processing	Serine/arginine repetitive matrix protein 2	CK1;GSK3;NEK6;PKA	_KPIDSLRDpSR_
Q9UQ35	SRRM2	RNA processing	Serine/arginine repetitive matrix protein 2	CK2;GSK3	_HASpSSPESPKPAPAPGSHR_
Q9UQ35	SRRM2	RNA processing	Serine/arginine repetitive matrix protein 2	Proline-directed	_HGGpSPQPLATTPLSQEPVNPPSEApSPTR_
Q9UQ35	SRRM2	RNA processing	Serine/arginine repetitive matrix protein 2	CDK1;CDK2;CK1;Proline-directed	_HGGpSPQPLATTPLSQEPVNPPSEApSPTR_
Q9UQ35	SRRM2	RNA processing	Serine/arginine repetitive matrix protein 2	CDK1;CDK2;CK1;Polo box;Proline-directed	_HSCSGpSSPPRVK_
Q9UQ35	SRRM2	RNA processing	Serine/arginine repetitive matrix protein 2	PKA;Proline-directed	_SATRPpSPpSPERSSTGPEPPAPTPLLAER_
Q9UQ35	SRRM2	RNA processing	Serine/arginine repetitive matrix protein 2	CDK1;CDK2;GSK3;Proline-directed	_SATRPpSPpSPERSSTGPEPPAPTPLLAER_
Q9UQ35	SRRM2	RNA processing	Serine/arginine repetitive matrix protein 2	CK1;CK2	_SCFEpSpSPDPELK_
Q9UQ35	SRRM2	RNA processing	Serine/arginine repetitive matrix protein 2	Polo box;Proline-directed	_SCFEpSpSPDPELK_
Q9UQ35	SRRM2	RNA processing	Serine/arginine repetitive matrix protein 2	CK1;Polo box;Proline-directed	_SLSGSpSPCPK_
Q9UQ35	SRRM2	RNA processing	Serine/arginine repetitive matrix protein 2	CK1;CK2;GSK3	_SVSPCpSNVESR_
Q9UQ35	SRRM2	RNA processing	Serine/arginine repetitive matrix protein 2	Proline-directed	_THTTALAGRpSPpSPASGRR_
Q9UQ35	SRRM2	RNA processing	Serine/arginine repetitive matrix protein 2	CAMK2;Proline-directed	_THTTALAGRpSPpSPASGRR_
Q9UQ35	SRRM2	RNA processing	Serine/arginine repetitive matrix protein 2	FHA2 Rad53p;Proline-directed	_SSTGPEPPAPpTPLLAER_
Q08945	SSRP1	DNA repair	FACT complex subunit SSRP1	CK2	_GLKEGM(ox)NPSYDEYADpSDEDQHDAYLER_
Q9NUL3	STAU2	protein synthesis / transport	Double-stranded RNA-binding protein Staufen homolog 2	CK1;ERK/MAPK;Proline-directed;WW GroupIV	_GSSPpTPPCpSPVQPSK_
Q9NUL3	STAU2	protein synthesis / transport	Double-stranded RNA-binding protein Staufen homolog 2	CK1;Proline-directed	_GSSPpTPPCpSPVQPSK_
Q13586	STIM1	calcium ion transport	Stromal interaction molecule 1	CK2;GSK3;NEK6	_DLTHpSDSESSLHMSDR_
Q13586	STIM1	calcium ion transport	Stromal interaction molecule 1	ERK/MAPK;NEK6;Proline-directed;WW GroupIV	_LPDpSPALAK_
Q13586	STIM1	calcium ion transport	Stromal interaction molecule 1	CAMK2;CK1;PKA/AKT;Proline-directed	_SHpSPSSPDPDTPSPVGDSR_
B7ZVY0	STIM2	ion transport	stromal interaction molecule 2	ERK/MAPK;Polo box;Proline-directed;WW GroupIV	_SIVPSpSPQPQR_
O94804	STK10	cell cycle	Serine/threonine-protein kinase 10	CDK1;CDK2;ERK/MAPK;Polo box;Proline-directed;WW GroupIV	_LSEEAECPNPSpTPSK_
B3KYA7	STK3	signalling	STK3	CK2	_RHEEQQRELEEEEENpSDEDELDSHTMVK_
Q9UEW8	STK39	stress response	STE20/SPS1-related proline-alanine-rich protein kinase	CK2	_TEDGDWEWpSDDEMDEKSEEGK_
P16949	STMN1	Microtubule organisation	Stathmin	CK2;PLK;PLK1	_KKDLpSLEEIQK_
Q13033	STRN3	signalling	Striatin-3	CDK1;Proline-directed	_NLEQILN(de)GGEpSPK_
Q12846	STX4	endocytosis	Syntaxin-4		_AIEPQKEEADENYNpSVNTR_
O15400	STX7	endocytosis	Syntaxin-7	CK2;ERK/MAPK;NEK6;Proline-directed;WW GroupIV	_EFGSLPTpTPSEQR_
O15400	STX7	protein synthesis / transport	Syntaxin-8	CK1;Proline-directed	_TLNQLGTPQDpSPELR_
O95425	SVIL	cytoskeletal organisation	Supervillin	CDK1;ERK/MAPK;Proline-directed;WW GroupIV	_DSSFTEVPRpSPK_
O95425	SVIL	cytoskeletal organisation	Supervillin	CAMK2	_YQpTQPVTLGEVEQVQSGK_
A8MYE0	SYNRG	endocytosis	Synergin gamma	CK1	_KETSFGpSSENITM(ox)TSLSK_
A8MYE0	SYNRG	endocytosis	Synergin gamma		_pSGSLDDSFSDFQELPASSK_
A8MYE0	SYNRG	endocytosis	Synergin gamma	CK1;CK2;GSK3	_pSGSLDDSFSDFQELPASSK_
Q86TM6	SYVN1	stress response	E3 ubiquitin-protein ligase synoviolin	CHK1;PKD;Proline-directed	_LQKLEpSPVAH_
Q2NKK4	TACC3	Uncharacterised	Transforming, acidic coiled-coil containing protein 3	CK2;Proline-directed	_AM(ox)pTLSPQEEVAAGQM(ox)ASSSR_
Q2NKK4	TACC3	Uncharacterised	Transforming, acidic coiled-coil containing protein 4	CAMK2	_AM(ox)pTLSPQEEVAAGQM(ox)ASSSR_
P37802	TAGLN2	Uncharacterised	Transgelin-2	CAMK2	_NFpSDNQLQEGK_
Q7L7X3	TAOK1	apoptosis	Serine/threonine-protein kinase TAO1	CK1;ERK/MAPK;Proline-directed;WW GroupIV	_ASDPQpSPPQVSR_
B9A6J6	TBC1D1	cell cycle	TBC1 domain family member	CAMK2;CHK1;CHK1/2;PKD	_YHpSVSTETPHER_
B9A6J6	TBC1D1	cell cycle	TBC1 domain family member	CK2;GSK3	_LLGSSEDLSpSDSESHLPEEPAPLpSPQQAFR_
B9A6J6	TBC1D1	cell cycle	TBC1 domain family member	ERK/MAPK;Proline-directed;WW GroupIV	_LLGSSEDLSpSDSESHLPEEPAPLpSPQQAFR_
Q9BXI6	TBC1D10A	Other / unknown	B3KXT8_HUMAN;A7E244		_APAAGEpSLSGTR_
Q4KMP7	TBC1D10B	signalling	TBC1 domain family member 10B (GTPase)	Proline-directed	_AAGGAPpSPPPPVRR_
A8KA28	TBC1D22B	signalling	TBC1 domain family, member 22B	CAMK2;PKA/AKT	_SQpSTTSDVPANYK_
O60343	TBC1D4	protein synthesis / transport	TBC1 domain family member 4 (Rab GTPase activator)	CAMK2;PIM1/2;PKA/AKT	_HApSAPSHVQPSDSEK_
O60344	TBC1D4	protein synthesis / transport	TBC1 domain family member 4 (Rab GTPase activator)	CAMK2;PKA/AKT	_LGpSVDSFER_
C9JP52	TBC1D5	signalling	TBC1 domain family member 5	AURORA;CK1;PKA	_GpSFSGQAQPLR_
C9JP52	TBC1D5	signalling	TBC1 domain family member 5		_NISpSSPSVESLPGGR_
C9JP52	TBC1D5	signalling	TBC1 domain family member 5	Polo box;Proline-directed	_NISpSSPSVESLPGGR_
C9JP52	TBC1D5	signalling	TBC1 domain family member 5	CHK1;PKD	_SEpSM(ox)PVQLNK_
C9JP52	TBC1D5	signalling	TBC1 domain family member 5	CK1;CK2;FHA1 Rad53p	_EFTGSPPSSApTKK_
C9JP52	TBC1D5	signalling	TBC1 domain family member 5	CAMK2;PKA;PKA/AKT	_RTpSSTLDSEGTFNSYR_
B9A6K8	TBC1D9B	signalling	TBC1 domain family, member 9B	CK1;ERK/MAPK;GSK3;Proline-directed;WW GroupIV	_KASVVDPSTESSPAPQEGSEQPASPApSPLSSR_
Q13428	TCOF1	protein synthesis / transport	Treacle protein	CK1;CK2	_SAEPSANTTLVpSETEEEGSVPAFGAAAK_
Q13428	TCOF1	protein synthesis / transport	Treacle protein	Proline-directed	_VGDVpTPQVK_
Q13428	TCOF1	protein synthesis / transport	Treacle protein	GSK3;NEK6;Polo box;Proline-directed	_LDSpSPSVSSTLAAK_
Q13428	TCOF1	protein synthesis / transport	Treacle protein	CDK1;CDK2;Polo box;Proline-directed	_SPAGPAATPAQAQAASpTPR_
P48307	TFPI2	protease	Tissue factor pathway inhibitor 2		_DEGLCpSANVTR_
Q9Y2W1	THRAP3	transcription	Thyroid hormone receptor-associated protein 3	CAMK2;CK2	_M(ox)DpSFDEDLARPSGLLAQER_
Q9Y2W1	THRAP3	transcription	Thyroid hormone receptor-associated protein 3		_GSFSDpTGLGDGK_
Q9Y2W1	THRAP3	transcription	Thyroid hormone receptor-associated protein 3	CDK1;FHA KAPP;Proline-directed	_NREEEWDPEYpTPK_
Q13009	TIAM1	apoptosis	T-lymphoma invasion and metastasis-inducing protein 1	CAMK2;CK2	_ANpSLGDLYAQK_
Q7Z2Z1	TICRR	cell cycle	Treslin	Proline-directed	_LHPDGpSPDVAGEK_
Q7Z2Z1	TICRR	cell cycle	Treslin	AURORA;AURORA-1;CK1;GSK3;PKA	_pSVSGSPESDELQELR_
Q5JTD0	TJAP1	Uncharacterised	Tight junction-associated protein 1	CK1;CK2;PKA;Proline-directed	_GpSPEEELPLPAFEK_
Q5JTD0	TJAP1	Uncharacterised	Tight junction-associated protein 2	AURORA;AURORA-1;AURORA-A;CAMK2;CHK1;CHK1/2;PKA;PKD	_KDpSLTQAQEQGNLLN_
A6NFH2	TLE1	Uncharacterised	Transducin-like enhancer protein 1	Polo box;Proline-directed	_KDASSpSPASTASSASSTSLK_
Q04726	TLE3	transcription	Transducin-like enhancer protein 3	CK2;GSK3;Proline-directed	_ESSANNSVpSPSESLR_
Q04726	TLE3	Wnt signalling	Transducin-like enhancer protein 3	ERK/MAPK;Proline-directed;WW GroupIV	_KDAPpTSPASVASSSSTPSSK_
Q04727	TLE4	transcription	Transducin-like enhancer protein 4	CK1;GSK3;Proline-directed	_SSSVpSPSASFR_
Q9Y490	TLN1	adhesion	Talin-1	CDK1;CDK2;GSK3;Proline-directed	_SKDHFGLEGDEESTMLEDSVpSPK_
A8K5W1	TMEM183A	Uncharacterised	Uncharacterised		_LFDWWHPQYPFpSLR_
Q5SNT2	TMEM201	Uncharacterised	Transmembrane protein 201	CAMK2;PKA;PKA/AKT;Proline-directed	_RTpSPSSLPGR_
Q9H330	TMEM245	Other / unknown	Transmembrane protein 245	GSK3	_DAPpSLRSSPGPAPR_
Q8N5G2	TMEM57	membrane	Macoilin	CDK1;Polo box;Proline-directed	_NASGVVNSpSPR_
P82094	TMF1	transcription	TATA element modulatory factor	CK1;CK2	_SVSEINpSDDELSGK_
P42166	TMPO	RNA processing	Lamina-associated polypeptide 2, isoform alpha	CK1;GSK3;Proline-directed	_SHISDQpSPLSSKR_
P42166	TMPO	RNA processing	Lamina-associated polypeptide 2, isoform alpha		_EQGpTESRSSTPLPTISSSAENTR_
P42166	TMPO	RNA processing	Lamina-associated polypeptide 2, isoform alpha	CK2	_GPPDFpSpSDEEREPTPVLGSGAAAAGR_
Q9H3N1	TMX1	protein synthesis / transport	Thioredoxin-related transmembrane protein 1	CAMK2;GSK3	_pSLGPSLATDKS_
Q9C0C2	TNKS1BP1	cell cycle	182 kDa tankyrase-1-binding protein	Proline-directed	_HN(de)GSLpSPGLEAR_
Q9C0C2	TNKS1BP1	cell cycle	183 kDa tankyrase-1-binding protein	CAMK2;CHK1;PKA;PKD	_RFpSEGVLQSPSQDQEK_
Q9C0C2	TNKS1BP1	cell cycle	184 kDa tankyrase-1-binding protein	CAMK2;CK1;CK2	_VPpSpSDEEVVEEPQSR_
Q9C0C2	TNKS1BP1	cell cycle	185 kDa tankyrase-1-binding protein	CK2	_VPpSpSDEEVVEEPQSR_
A1L0S7	TNS1	signalling	Uncharacterised	CK1;ERK/MAPK;Proline-directed	_VATTPGpSPSLGR_
Q96GM8	TOE1	cell cycle	Target of EGR1 protein 1		_AADpSDDGAVSAPAASDGGVSK_
C9J5P2	TOP2A	DNA repair	Topoisomerase 2	CK1;CK2	_SVVpSDLEADDVK_
C9J5P2	TOP2A	DNA repair	Topoisomerase 2	CDK1;Proline-directed	_TQM(ox)AEVLPpSPR_
Q02880	TOP2B	histone/chromatin regulation	Topoisomerase 2b	CK2	_VVEAVNSDpSDSEFGIPK_
Q02880	TOP2B	histone/chromatin regulation	Topoisomerase 2b	CAMK2;CK2;PKA	_KApSGSENEGDYNPGR_
Q02880	TOP2B	histone/chromatin regulation	Topoisomerase 2b	CK2	_pSESDLEETEPVVIPR_
Q02880	TOP2B	histone/chromatin regulation	Topoisomerase 2b	CK1;CK2	_pSESDLEETEPVVIPR_
Q02880	TOP2B	histone/chromatin regulation	Topoisomerase 2b	CK1	_VKASPIpTNDGEDEFVPSDGLDKDEYTFSPGK_
Q02880	TOP2B	histone/chromatin regulation	Topoisomerase 2b	Proline-directed	_VEFDEEFSGAPVEGAGEEALpTPSVPINK_
Q9NS56	TOPORS	DNA repair	E3 ubiquitin-protein ligase Topors	Proline-directed	_LQQTVPADApSPDSK_
Q9NS56	TOPORS	DNA repair	E3 ubiquitin-protein ligase Topors		_pSLpSVEIVYEGK_
Q9NS56	TOPORS	DNA repair	E3 ubiquitin-protein ligase Topors	CAMK2;CK1	_pSLpSVEIVYEGK_
Q5JTV8	TOR1AIP1	Uncharacterised	Torsin-1A-interacting protein 1	GSK3;Proline-directed	_SELGNQpSPSTSSR_
Q5JTV8	TOR1AIP2	Uncharacterised	Torsin-1A-interacting protein 2	NEK6;PKA	_GLRDpSHpSSEEDEASSQTDLSQTISK_
Q5JTV8	TOR1AIP3	Uncharacterised	Torsin-1A-interacting protein 3	CK2	_GLRDpSHpSSEEDEASSQTDLSQTISK_
Q5JTV8	TOR1AIP4	Uncharacterised	Torsin-1A-interacting protein 4	CK1;CK2	_GLRDpSHpSSEEDEASSQTDLSQTISK_
Q5JTV8	TOR1AIP5	Uncharacterised	Torsin-1A-interacting protein 5	NEK6;Proline-directed	_LQQQHSEQPPLQPpSPVMTR_
Q5JTV8	TOR1AIP6	Uncharacterised	Torsin-1A-interacting protein 6	CK2;FHA1 Rad53p	_VNFSEEGEpTEEDDQDSSHSSVTTVK_
Q12888	TP53BP1	DNA repair	Tumor suppressor p53-binding protein 1	CK1;ERK/MAPK;Proline-directed;WW GroupIV	_IDEDGENTQIEDTEPMpSPVLNSK_
Q12888	TP53BP1	DNA repair	Tumor suppressor p53-binding protein 2	CDK1;ERK/MAPK;GSK3;Proline-directed;WW GroupIV	_SEDMPFpSPK_
Q12888	TP53BP1	DNA repair	Tumor suppressor p53-binding protein 3		_SGTAETEPVEQDSpSQPSLPLVR_
Q12888	TP53BP1	DNA repair	Tumor suppressor p53-binding protein 4		_VDVpSCEPLEGVEK_
Q12888	TP53BP1	DNA repair	Tumor suppressor p53-binding protein 5	PLK1	_AADIpSLDNLVEGK_
Q13625	TP53BP2	cell cycle	Apoptosis-stimulating of p53 protein 2	CHK1;CK2;PKD	_NQpSSEDILR_
Q5JWU6	TPD52L2	Uncharacterised	Tumor protein D52-like 2	CK2	_N(de)SATFKpSFEDR_
Q9BS45	TPMT	Uncharacterised	Thiopurine S-methyltransferase	CK2	_TSLDIEEYpSDTEVQK_
P12270	TPR	protein synthesis / transport	Nucleoprotein TPR	PLK1	_AADSQNSGEGNTGAAESpSFSQEVSR_
P12270	TPR	protein synthesis / transport	Nucleoprotein TPR	Proline-directed	_TDGFAEAIHpSPQVAGVPR_
P12270	TPR	protein synthesis / transport	Nucleoprotein TPR	Proline-directed	_RKGAILSEEELAAM(ox)pSPTAAAVAK_
P49815	TSC2	cell cycle	Tuberous sclerosis 2 protein	CAMK2;CK2;FHA1 Rad53p;PKA/AKT	_GYpTISDSAPSR_
Q9Y3Q8	TSC22D4	transcription	TSC22 domain family protein 4		_VEAEAGGpSGARTPPLSR_
Q6PID6	TTC33	Uncharacterised	Tetratricopeptide repeat protein 33	FHA KAPP	_SEAPAEVpTHFSPK_
Q6IBS0	TWF2	cytoskeletal organisation	Twinfilin-2		_LIRGPGEN(de)GDDpS_
Q3B726	TWISTNB	transcription	DNA-directed RNA polymerase I subunit RPA43		_HQEVQDQDPVFQGSDpSSGYQSDHKKK_
Q3B726	TWISTNB	transcription	DNA-directed RNA polymerase I subunit RPA43	CAMK2;PKA	_KHpSEEAEFTPPLK_
P22314	UBA1	ubiquitin pathway	Ubiquitin-like modifier-activating enzyme 1	CHK1;CK2	_N(de)GpSEADIDEGLYSR_
Q14157	UBAP2L	Uncharacterised	Ubiquitin-associated protein 2-like	CK1;ERK/MAPK;Proline-directed	_NPSDSAVHpSPFTKR_
Q14157	UBAP2L	Uncharacterised	Ubiquitin-associated protein 2-like	CK1	_STSAPQMSPGpSSDNQSSSPQPAQQK_
Q9NPD8	UBE2T	ubiquitin pathway	Ubiquitin-conjugating enzyme E2 T	CAMK2;PKA	_KApSQLVGIEK_
O95155	UBE4B	ubiquitin pathway	Ubiquitin conjugation factor E4 B	CAMK2;CHK1;CHK1/2;CK1;PKD	_SQpSMDIDGVSCEK_
O95155	UBE4B	ubiquitin pathway	Ubiquitin conjugation factor E4 B	CK1;GSK3;NEK6;Polo box;Proline-directed	_SQSSEGVSSLSSpSPSNSLETQSQSLSR_
O95071	UBR5	ubiquitin pathway	Ubiquitin carboxyl-terminal hydrolase 6	CAMK2;PKA;PKA/AKT	_RIpSQSQPVR_
O95071	UBR5	ubiquitin pathway	Ubiquitin carboxyl-terminal hydrolase 7	CK1;CK2	_pSVVDM(ox)DLDDTDDGDDNAPLFYQPGKR_
Q2HIX7	UHRF1	Uncharacterised	Ubiquitin-like with PHD and ring finger domains 1	CK1;CK2;GSK3	_DSELpSDTDSGCCLGQSESDK_
Q2HIX7	UHRF1	Uncharacterised	Ubiquitin-like with PHD and ring finger domains 2	Proline-directed	_IERPGEGpSPM(ox)VDNPM(ox)R_
Q2HIX7	UHRF1	Uncharacterised	Ubiquitin-like with PHD and ring finger domains 3		_NDApSEVVLAGER_
Q2HIX7	UHRF1	Uncharacterised	Ubiquitin-like with PHD and ring finger domains 4	CDK1;Proline-directed	_REEEEQQEGGFApSPR_
P13051	UNG	DNA repair	Uracil-DNA glycosylase	Proline-directed	_HAPpSPEPAVQGTGVAGVPEESGDAAAIPAKK_
P13051	UNG	DNA repair	Uracil-DNA glycosylase	ERK/MAPK;FHA KAPP;Proline-directed	_KAPAGQEEPGpTPPSSPLSAEQLDR_
O94763	URI1	transcription	Unconventional prefoldin RPB5 interactor 1	CAMK2;CHK1;CK2;PKD	_SIpSCEEATCSDTSESILEEEPQENQKK_
Q9UPU5	USP24	ubiquitin pathway	Ubiquitin carboxyl-terminal hydrolase 24	CK1;Proline-directed	_VSDQNpSPVLPK_
Q70CQ2	USP34	ubiquitin pathway	Ubiquitin carboxyl-terminal hydrolase 34	GSK3;Proline-directed	_DSSIIDPGTEQDLPpSPENSSVK_
Q9P275	USP36	ubiquitin pathway	Ubiquitin carboxyl-terminal hydrolase 36	CAMK2;PKA/AKT;Proline-directed	_AVpSPAPQSSSR_
A4D2N6	USP42	ubiquitin pathway	Ubiquitin carboxyl-terminal hydrolase	Proline-directed	_DSALAEAPEGLpSPAPPAR_
A4D2N6	USP42	ubiquitin pathway	Ubiquitin carboxyl-terminal hydrolase	ERK/MAPK;Proline-directed	_GPPEDRDAEPQPGpSPAAESLEEPDAAAGLSSTK_
P45974	USP5	ubiquitin pathway	Ubiquitin carboxyl-terminal hydrolase 5	CK1;CK2;GSK3	_SAADpSISESVPVGPK_
Q9BVJ6	UTP14A	RNA processing	U3 small nucleolar RNA-associated protein 14 homolog A		_DSGpSQEVLSELR_
O75691	UTP20	RNA processing	Small subunit processome component 20 homolog	ERK/MAPK;Proline-directed	_SLSDN(de)GQPGpTPDPADSGGTSAK_
Q9NQZ2	UTP3	histone/chromatin regulation	Something about silencing protein 10	CK1;CK2	_TSAAACAVTDLSDDpSDFDEKAK_
Q14135	VGLL4	transcription	Transcription cofactor vestigial-like protein 4	AURORA;AURORA-A;CAMK2;PKA	_KFpSM(ox)EPGDEDLDCDNDHVSK_
Q8IV63	VRK3	signalling	Inactive serine/threonine-protein kinase VRK3	CDK1;CDK2;CK1;Proline-directed	_GLN(de)SSFETpSPK_
Q9BTA9	WAC	histone/chromatin regulation	WW domain-containing adapter protein with coiled-coil	Proline-directed	_DAGDPpSPPNK_
Q7Z5K2	WAPAL	cell cycle	Wings apart-like protein homolog	PLK1	_IVEDDApSISSCNK_
Q9Y2W2	WBP11	RNA processing	WW domain-binding protein 11	Proline-directed	_RRDEDMLYpSPELAQR_
Q9UMN6	WBP7	histone/chromatin regulation	Histone-lysine N-methyltransferase MLL4	CK1;ERK/MAPK;Proline-directed;WW GroupIV	_ERPSGPEpSPVQGPR_
Q9UMN6	WBP7	transcription	Histone-lysine N-methyltransferase MLL5	Proline-directed	_GVLDLDRPGEPAGEEpSPGPLQER_
Q9UMN6	WBP7	transcription	Histone-lysine N-methyltransferase MLL6	CK1;ERK/MAPK;Proline-directed;WW GroupIV	_VAASM(ox)PLpSPGGQM(ox)EEVAGAVK_
Q9UMN6	WBP7	transcription	Histone-lysine N-methyltransferase MLL7	FHA KAPP;Proline-directed	_GQGpTPPSGPGVVR_
Q9H7D7	WDR26	Uncharacterised	WD repeat-containing protein 26	CK2;PKA	_RLpSQSDEDVIR_
Q5JSH3	WDR44	Uncharacterised	WD repeat-containing protein 44	Proline-directed	_VGNEpSPVQELK_
Q5JSH3	WDR44	Uncharacterised	WD repeat-containing protein 45	Proline-directed	_GKELSDQATApSPIVAR_
C9J1X0	WDR91	Other / unknown	WD repeat-containing protein 91	CDK1;CK1;NEK6;Proline-directed	_NASLSQpSPR_
Q6NSL2	WEE1 homolog	cell cycle	WEE1	CDK1;Proline-directed	_CGGPGDApSPR_
Q05CW4	WHSC1	Uncharacterised	Q05CW4_HUMAN;NSD2_HUMAN;A2A2T4_HUMAN	ERK/MAPK;Proline-directed	_RGVGpSPPGR_
Q9H4A3	WNK1	signalling	Serine/threonine-protein kinase WNK1	Proline-directed	_DVDDGSGpSPHSPHQLSSK_
Q9ULE0	WWC3	Other / unknown	Protein WWC3	CAMK2;CHK1;CHK1/2;PKA/AKT;PKD	_SDpSDSSTLPR_
O00308	WWP2	ubiquitin pathway	NEDD4-like E3 ubiquitin-protein ligase WWP2	CK1;Proline-directed	_TTPATGEQpSPGAR_
Q9C0E2	XPO4	protein synthesis / transport	Exportin-4		_HQQQLLASPGSSpTVDNK_
Q8IY57	YAF2	transcription	YY1-associated factor 2	CAMK2;CDK1;CHK1;CK1;PKC;Polo box;Proline-directed	_pSSSPRGEASSLN(de)GESH_
P67809	YBX1	transcription	Nuclease-sensitive element-binding protein 1	CK2	_NYQQNYQN(de)SEpSGEKNEGSEpSAPEGQAQQR_
P67809	YBX1	transcription	Nuclease-sensitive element-binding protein 1		_NYQQNYQN(de)SEpSGEKNEGSEpSAPEGQAQQR_
Q9ULM3	YEATS2	histone/chromatin regulation	YEATS domain-containing protein 2	Proline-directed	_ISTASQVSQGTGpSPVPK_
Q9Y2K1	ZBTB1	transcription	Zinc finger and BTB domain-containing protein 1	CAMK2;CK1;CK2;GSK3;PKA	_KSpSTVESEIASEEK_
Q9NUA8	ZBTB40	transcription	Zinc finger and BTB domain-containing protein 40	Proline-directed	_NAETPAETPTTAEACpSPSPAVQTFSEAK_
Q5T942	ZBTB5	transcription	Zinc finger and BTB domain containing 5	PLK1	_ATQVETpSFDQEAAPEK_
O75152	ZC3H11A	Uncharacterised	Zinc finger CCCH domain-containing protein 11A	CK1;CK2;ERK/MAPK;Proline-directed;WW GroupIV	_TVLPTVPEpSPEEEVK_
O75152	ZC3H11A	Uncharacterised	Zinc finger CCCH domain-containing protein 11A	CDK1;CDK2;Proline-directed	_KVEAPETNIDKpTPK_
A2A288	ZC3H12D	cell cycle	Probable ribonuclease ZC3H12D	CDK1;CDK2;Proline-directed	_DLHGDLLpSPR_
Q5T200	ZC3H13	Uncharacterised	Zinc finger CCCH domain-containing protein 13		_GNIETTpSEDGQVFSPK_
Q5T200	ZC3H13	Uncharacterised	Zinc finger CCCH domain-containing protein 13	CK1	_SASPYPSHSLpSSPQR_
Q5T200	ZC3H13	Uncharacterised	Zinc finger CCCH domain-containing protein 13	CDK1;CDK2;CK1;Polo box;Proline-directed	_SASPYPSHSLpSSPQR_
Q5T200	ZC3H13	Uncharacterised	Zinc finger CCCH domain-containing protein 13	CK1;ERK/MAPK;Polo box;Proline-directed	_TSAVSpSPLLDQQR_
Q5T200	ZC3H13	Uncharacterised	Zinc finger CCCH domain-containing protein 13	CK1;GSK3;Proline-directed	_SKLpSPSPpSLRK_
Q6PJT7	ZC3H14	Uncharacterised	Zinc finger CCCH domain-containing protein 14	CDK1;ERK/MAPK;Proline-directed;WW GroupIV	_DLVQPDKPApSPK_
Q8WU90	ZC3H15	Uncharacterised	Zinc finger CCCH domain-containing protein 15		_DVDETGITVApSLER_
C9J6P4	ZC3HAV1	Uncharacterised	NAD+ ADP-ribosyltransferase activity	GSK3	_pSSLGpSLQTPEAVTTR_
C9J6P4	ZC3HAV1	Uncharacterised	NAD+ ADP-ribosyltransferase activity	CK1	_pSSLGpSLQTPEAVTTR_
Q86WB0	ZC3HC1	cell cycle	Nuclear-interacting partner of ALK	CAMK2;CHK1;CK1;GSK3;PKD	_TRpSWDSSSPVDRPEPEAASPTTR_
Q5VYS8	ZCCHC6	RNA processing	Terminal uridylyltransferase 7	AURORA;AURORA-A;CAMK2;CK2;PKA;PKA/AKT	_KDpSFQENEDGYR_
Q5W0Z9	ZDHHC20	Uncharacterised	Uncharacterised		_LVGM(ox)DPEQApSVTNQNEYAR_
O60315	ZEB2	transcription	Zinc finger E-box-binding homeobox 2	CK1;Proline-directed	_SNpTPpSPLNLSSTSSK_
O60293	ZFC3H1	RNA processing	Zinc finger C3H1 domain-containing protein	GSK3;NEK6;Polo box;Proline-directed	_LDSpSPVSSPR_
Q9H2Y7	ZFP106	Uncharacterised	Zinc finger protein 106 homolog	CAMK2;PKA;PKA/AKT	_SLpSESSVIMDR_
Q9Y6X8	ZHX2	transcription	Zinc fingers and homeoboxes protein 2	Proline-directed	_GIGpTPQPDVAK_
Q59F55	Zinc finger protein Gfi-1 variant	transcription	Uncharacterised	PKA;Proline-directed	_DRLpSPESQLTEAPDR_
P17029	ZKSCAN1	transcription	Zinc finger protein with KRAB and SCAN domains 1	Proline-directed	_EATGLpSPQAAQEK_
Q5VZL5	ZMYM4	Uncharacterised	Zinc finger MYM-type protein 4	CK1;CK2	_VTQHEpSDNENEIQIQNK_
O75362	ZNF217	transcription	Zinc finger protein 217	Proline-directed	_TSVpSPAPDK_
Q5R2W2	ZNF295	transcription	Zinc finger protein 295, isoform CRA_a	ERK/MAPK;Proline-directed;WW GroupIV	_IQPLEPDpSPTGLSENPTPATEK_
Q5VUA4	ZNF318	transcription	Zinc finger protein 318	CAMK2;CK1;PKA;Proline-directed	_pSPGLCSDSLEK_
Q92610	ZNF592	transcription	Zinc finger protein 592	CK1;GSK3;Polo box;Proline-directed	_ASDSSpSPSCSSGPR_
Q92610	ZNF592	transcription	Zinc finger protein 592	CK1	_GSPSVAApSSPPAIPK_
Q9ULD9	ZNF608	Uncharacterised	Zinc finger protein 608	CK1;CK2;Polo box;Proline-directed	_SKASpSPSDIISSK_
Q9ULD9	ZNF608	Uncharacterised	Zinc finger protein 608	ERK/MAPK;Proline-directed;WW GroupIV	_APApSPGAGNPPGTPK_
Q9ULD9	ZNF608	Uncharacterised	Zinc finger protein 608	PKA;Proline-directed	_pTPPNCAAEDIK_
O15014	ZNF609	Uncharacterised	Zinc finger protein 609	ERK/MAPK;GSK3;Proline-directed;WW GroupIV	_LVEPHpSPSPSSK_
Q5T7W0	ZNF618	transcription	Zinc finger protein 618	Proline-directed	_pSPPAVVEEK_
Q8NDX6	ZNF740	transcription	Zinc finger protein 740	CAMK2;Proline-directed	_AGpSPDVLR_
O95218	ZRANB2	RNA processing	Zinc finger Ran-binding domain-containing protein 2	CK2;NEK6	_YNLDApSEEEDSNKKK_
Q5FWF4	ZRANB3	helicase	Zinc finger Ran-binding domain-containing protein 3	CK2	_DIIDYEpSDVEPETK_
Q9BUS0	ZYX	Uncharacterised	ZYX protein	Polo box;Proline-directed	_GPPASpSPAPAPK_
A8K7D9		cell cycle	Uncharacterised	Proline-directed	_RNVSSFPDDATpSPLQENR_
A8KAC4		cytoskeletal organisation	similar to Homo sapiens ankyrin repeat domain 15 (ANKRD15)	CAMK2;PKA;PKA/AKT	_SYpSAGNASQLEQLSR_
B4DK64		cytoskeletal organisation	similar to Protein phosphatase Slingshot homolog 2		_LPHSSpSSENIK_
B4DK64		cytoskeletal organisation	similar to Protein phosphatase Slingshot homolog 3	AURORA;AURORA-1;AURORA-A;CAMK2;PKA	_RApTLEFEER_
Q53H10		DNA repair	Uncharacterised	CDK1;CDK2;CK1;Proline-directed	_SKFpSPQKEASPAAK_
Q59FZ7		DNA repair	Uncharacterised	CK1;CK2	_FDSSLLpSSDDETK_
Q59FZ7		DNA repair	Uncharacterised	CK1;CK2;NEK6	_FDSSLLpSSDDETK_
Q59HH7		DNA repair	Uncharacterised		_AIGSTpSKPQESPKGK_
A8K5Q1		histone/chromatin regulation	similar to Homo sapiens bin3, bicoid-interacting 3, (methyltransferase)		_TLNAETPKpSSPLPAK_
A8K5Q1		histone/chromatin regulation	similar to Homo sapiens bin3, bicoid-interacting 3, (methyltransferase)	CK1;Polo box;Proline-directed	_TLNAETPKpSSPLPAK_
A8KAE0		histone/chromatin regulation	Uncharacterised		_SNILSDNPDFpSDEADIIK_
A8KAE0		histone/chromatin regulation	Uncharacterised	GSK3;PLK1	_SHILEDDENpSVDISMLK_
A8K706		ion transport	highly similar to Human uKATP-1	CK1;PLK1	_FSYDVpSYVGEEETVIpSVR_
A8K706		ion transport	highly similar to Human uKATP-2		_FSYDVpSYVGEEETVIpSVR_
A8K935		ion transport	Uncharacterised	CAMK2;CHK1	_LTpSIGSDEDEETETYQEK_
A8K935		ion transport	Uncharacterised	CK1;CK2	_LTpSIGSDEDEETETYQEK_
A8K935		ion transport	Uncharacterised	CK1;GSK3;Proline-directed	_IDDIPGLSDpTSPDLSSR_
A8K935		ion transport	Uncharacterised	CK2;FHA1 Rad53p;NEK6	_IDDIPGLSDpTSPDLSSR_
B2R6A5		ion transport	similar to Homo sapiens solute carrier family 16 (monocarboxylic acid transporters)	Proline-directed	_AAEpSPDQKDTDGGPKEEESPV_
Q6ISL4		Lipid transport	Fatty acid binding		_pSSVHPpTILSK_
Q6ISL4		Lipid transport	Fatty acid binding	AURORA;AURORA-1;CK1;PKA	_pSSVHPpTILSK_
B2R636		Proteasome	Ubiquitin carboxyl-terminal hydrolase	CDK1;CK1;GSK3;Proline-directed	_YISENEpSPRPSQK_
A8K897		protein synthesis / transport	similar to Homo sapiens nucleoporin 93kDa (NUP93)	CK1	_TLTRTSQEpTADVK_
B4DYH0		protein synthesis / transport	highly similar to Ran-binding protein 2-like 6	CK1	_TAQEKDSLITPHVpSR_
A8K3C5		RNA processing	Uncharacterised		_NEVN(de)GTSEDIKSEGDpTQSN_
A8K3C5		RNA processing	Uncharacterised		_NEVN(de)GTSEDIKSEGDpTQSN_
A8K4Z4		RNA processing	similar to Homo sapiens ribosomal protein, large, P0 (RPLP0), transcript variant 1, mRNA	CK1;CK2	_VEAKEESEEpSDEDMGFGLFD_
A8K588		RNA processing	similar to Homo sapiens splicing factor, arginine/serine-rich 6 (SFRS6	CAMK2;CK1;Proline-directed	_SNpSPLPVPPSK_
A8K6Q4		RNA processing	similar to Homo sapiens RNA binding motif protein 6 (RBM6)	CDK1;CDK2;CK1;Proline-directed	_LQSFDpSPER_
A8K6Q4		RNA processing	similar to Homo sapiens RNA binding motif protein 6 (RBM6)	Proline-directed	_EGETQGVAFEHESPADFQNSQpSPVQDQDK_
A8KA74		RNA processing	Uncharacterised	CK1;CK2;Proline-directed	_FGEYNSNM(ox)pSPEEK_
B2R9Y2		RNA processing	Uncharacterised	Proline-directed	_VIEpTPENDFK_
B2RAU8		RNA processing	Uncharacterised	Proline-directed	_LQpTPNpTFPK_
B2RAU8		RNA processing	Uncharacterised		_LQpTPNpTFPK_
B2RBA0		RNA processing	highly similar to Homo sapiens step II splicing factor SLU7 (SLU7	CDK1;Proline-directed	_LVEQANpSPK_
B2RDQ3		RNA processing	Uncharacterised	CAMK2;GSK3;PKA/AKT;Proline-directed	_SPpSPYYSR_
B3KNA8		RNA processing	Uncharacterised	AURORA;AURORA-1;AURORA-A;CAMK2;PKA;PKA/AKT	_RHpSVTLPSSK_
B3KNK8		RNA processing	highly similar to Zinc finger protein 95 homolog	CDK1;GSK3;Proline-directed	_DLDAITDIpSPK_
B3KSL5		RNA processing	highly similar to RNA-binding protein Luc7-like 2		_AM(ox)LDQLM(ox)GTpSR_
B4DEG7		RNA processing	highly similar to SNW domain-containing protein 1	ERK/MAPK;Proline-directed;WW GroupIV	_GPPpSPPAPVMHSPpSRK_
B7Z7U0		RNA processing	highly similar to Serine/arginine repetitive matrix protein 1	CDK1;CDK2;Proline-directed	_VSVpSPGRTSVTK_
B4DPZ4		signalling	similar to Rho-GTPase-activating protein 1	CK1;Polo box;Proline-directed	_SSpSPELVTHLK_
B4E2L0		signalling	similar to cAMP-dependent protein kinase, beta-2-catalytic subunit	AURORA;AURORA-1;CK2;PKA	_FRGSGDTSNFDDYEEEDIRVpSITEK_
B4E2L0		signalling	similar to cAMP-dependent protein kinase, beta-2-catalytic subunit		_FRGSGDTSNFDDYEEEDIRVpSITEK_
B7Z3E0		signalling	highly similar to Protein kinase C-binding protein 1	CK1;CK2	_KATSSHFpSASEESM(ox)DFLDK_
B7Z3E0		signalling	highly similar to Protein kinase C-binding protein 2		_RISLpSDM(ox)PR_
Q92835		signalling	Phosphatidylinositol 3,4,5-trisphosphate 5-phosphatase 1		_ALpSEEKDEEDGENAHPYR_
Q92835		signalling	Phosphatidylinositol 3,4,5-trisphosphate 5-phosphatase 1	CK1;PKA	_SpSSFGNFDR_
P08651		transcription	Nuclear factor 1 C-type	CK2;GSK3;Proline-directed	_TEM(ox)DKSPFNSPpSPQDSPR_
Q59ED4		transcription	Aryl hydrocarbon receptor nuclear translocator isoform 1 variant	CK2	_FARpSDDEQSSADKER_
Q59G24		transcription	Activated RNA polymerase II transcription cofactor 4 variant	CK1;CK2	_SKELVSSSSSGSDpSDSEVDKK_
Q99785		Uncharacterised	Q99785_HUMAN;Q3ZCS0_HUMAN	CHK1;CK2;PKD	_KHpSQTDLVSR_
A8K032		Uncharacterised	Uncharacterised	CDK1;Proline-directed	_KGTEN(de)GVN(de)GTLTSNVADpSPR_
A8K099		Uncharacterised	Uncharacterised	Proline-directed	_SNSQSDSHDEEVpSPTPPNPVVK_
A8K0C2		Uncharacterised	Uncharacterised		_DM(ox)QGLpSLDAASQPSK_
A8K0M8		Uncharacterised	Uncharacterised	Proline-directed	_AAApSPPTPIR_
A8K140		Uncharacterised	Uncharacterised	CK2	_HPEPVPEEGpSEDELPPQVHKV_
A8K1U9		Uncharacterised	Uncharacterised		_ASM(ox)SEFLEpSEDGEVEQQR_
A8K1V0		Uncharacterised	Uncharacterised		_KAApSTDLGAGETVVGK_
A8K3S2		Uncharacterised	Uncharacterised	CK2	_LEQLCEEFpSEEER_
A8K4Q6		Uncharacterised	Uncharacterised	Proline-directed	_ISEpSPEPGQR_
A8K4U4		Uncharacterised	Uncharacterised	CAMK2;GSK3;Proline-directed	_AApSPPASASDLIEQQQK_
A8K4Z6		Uncharacterised	Uncharacterised	CAMK2;PIM1/2;PKA/AKT;Proline-directed	_HDpTPDPpSPLRGAR_
A8K5A5		Uncharacterised	Uncharacterised	ERK/MAPK;GSK3;Proline-directed;WW GroupIV	_NSSTETDQQPHpSPDSSSSVHSIR_
A8K5B6		Uncharacterised	Uncharacterised	CK2	_TAVQYIESpSDSEEIETSELPQK_
A8K5M4		Uncharacterised	Uncharacterised	CK2	_GTEAPAVVpTEEEDDDEETAPPVIAPRPDHTK_
A8K6K4		Uncharacterised	Uncharacterised	CAMK2;CK2;PKA	_RSpSSDEQGLSYSSLK_
A8K6X9		Uncharacterised	Uncharacterised	CK2;FHA1 Rad53p	_SKKGGEFDEFVNDDpTDDDLPISK_
A8K8D2		Uncharacterised	Uncharacterised	PKA	_RSpSDTpSGNEASEIESVK_
A8K8D2		Uncharacterised	Uncharacterised	CK1;CK2	_RSpSDTpSGNEASEIESVK_
A8K964		Uncharacterised	Uncharacterised	CAMK2;CHK1;CHK1/2;PKD	_RGFpSDSGGGPPAK_
A8K964		Uncharacterised	Uncharacterised		_pSLSPGKENVSALDM(ox)EK_
A8K964		Uncharacterised	Uncharacterised	CDK1;CDK2;Proline-directed	_pSLSPGKENVSALDM(ox)EK_
A8K9F2		Uncharacterised	Uncharacterised	Proline-directed	_ESGpSPYSVLVDTK_
A8KA25		Uncharacterised	Uncharacterised	CAMK2;Proline-directed	_NHpSPLPPPQTNHEEPSR_
A8KAG0		Uncharacterised	Uncharacterised	CK2	_HAPHCLpSEEEGEQDRPR_
A8KAH7		Uncharacterised	Uncharacterised	AURORA;AURORA-1;AURORA-A;CAMK2;PKA	_RVpSVCAETYNPDEEEEDTDPR_
A8KAH7		Uncharacterised	Uncharacterised	CK2	_VADAKGDpSEpSEEDEDLEVPVPSR_
A8KAH7		Uncharacterised	Uncharacterised	CK2	_VADAKGDpSEpSEEDEDLEVPVPSR_
A8KAK5		Uncharacterised	Uncharacterised	CAMK2;PKA	_KLpSDDPCPVESK_
A8KAN3		Uncharacterised	Uncharacterised	CK2;FHA1 Rad53p;Proline-directed	_DVATSPISPTENNTpTPPDALTR_
B2R681		Uncharacterised	Uncharacterised	PKA;Proline-directed	_NpSPGLLVpSPGNLNK_
B2R681		Uncharacterised	Uncharacterised	NEK6;Proline-directed	_NpSPGLLVpSPGNLNK_
B2R6A3		Uncharacterised	Uncharacterised	CDK1;Proline-directed	_EALAEAALEpSPRPALVR_
B2R6E2		Uncharacterised	Uncharacterised	CAMK2;CK2;PKA;PKA/AKT	_FVpSEGDGGR_
B2R6E2		Uncharacterised	Uncharacterised	CAMK2;CK2;GSK3	_DSGRGDpSVSDSGSDALR_
B2R7K0		Uncharacterised	Uncharacterised		_DVLDIEQFpSTVK_
B2R8R5		Uncharacterised	Uncharacterised	CAMK2;CHK1;PKA;PKD	_SRpSGEGEVSGLMR_
B2R9W9		Uncharacterised	Uncharacterised	CK1;CK2;NEK6	_pSKLDWESFKEEEGIGEELAIHNR_
B2RAH5		Uncharacterised	Uncharacterised	GSK3;NEK6	_pSGSYSYLEER_
B2RAR0		Uncharacterised	Uncharacterised	CK1;Proline-directed	_ATASPRPSSGNIPSSPTASGGGpSPTSPR_
B2RBQ7		Uncharacterised	Uncharacterised	CAMK2;PKA/AKT	_SSpSAGPEGPQLDVPR_
B2RBY7		Uncharacterised	Uncharacterised	CK1;ERK/MAPK;GSK3;Polo box;Proline-directed;WW GroupIV	_SKPpSSPVVSEKEFNLDDNIPEDDSGVPTPEDAGK_
B2RBY7		Uncharacterised	Uncharacterised	CAMK2;CHK1;CHK1/2;CK2;PKD	_SSpSFKDFAK_
B2RBY7		Uncharacterised	Uncharacterised	Proline-directed	_ALSEEMADTLEEGSApSPTSPDYSLDSPGPEK_
B2RBY7		Uncharacterised	Uncharacterised	GSK3	_M(ox)ALAFSEQEEHELPVLpSR_
B2RCL4		Uncharacterised	Uncharacterised	CDK1;CK2;ERK/MAPK;FHA1 Rad53p;Proline-directed	_KTEVVM(ox)NSQQTPVGpTPK_
B2RDI6		Uncharacterised	Uncharacterised	CK1;Proline-directed	_ITVQApSPGLDR_
B2RDW0		Uncharacterised	Uncharacterised	EGFR	_VFDKDGN(de)GpYISAAELR_
B3KM47		Uncharacterised	Uncharacterised	ERK/MAPK;GSK3;Proline-directed	_VVEpSPDFSKDEDYLGK_
B3KMC9		Uncharacterised	Uncharacterised	CK1;PKA;Proline-directed	_NpSPGSQVASNPR_
B3KMC9		Uncharacterised	Uncharacterised		_DLTQN(de)pTVVpSINFK_
B3KMC9		Uncharacterised	Uncharacterised	FHA KAPP	_DLTQN(de)pTVVpSINFK_
B3KML1		Uncharacterised	Uncharacterised	CK1	_SM(ox)pSAPVIFDR_
B3KMR5		Uncharacterised	Uncharacterised	CK2;NEK6	_GDSIEEILADpSEDEEDNEEEER_
B3KNL5		Uncharacterised	Uncharacterised	CK1	_SSQRHSPPFpSK_
B3KP83		Uncharacterised	Uncharacterised	ALK	_SHNSALpYSQVQK_
B3KPQ7		Uncharacterised	Uncharacterised	CDK1;CDK2;CK1;ERK/MAPK;Polo box;Proline-directed;WW GroupIV	_SFTSSSPSpSPSR_
B3KUV0		Uncharacterised	Uncharacterised	CAMK2;GSK3	_ALpSTTSSSTTN(de)GNR_
B3KX07		Uncharacterised	Uncharacterised	CAMK2;PKA;PKA/AKT	_RNpSTTFPSR_
B3KXE1		Uncharacterised	Uncharacterised	CAMK2;CHK1;CHK1/2;CK2;PKD	_AQpSQEDGDYINANYIR_
B4DH02		Uncharacterised	Uncharacterised	CAMK2	_AFpSDPFVEAEK_
B4DKA9		Uncharacterised	Uncharacterised		_GSLVGLVDYPDDEEEDEEEEpSSPR_
B4DKA9		Uncharacterised	Uncharacterised	CDK1;CDK2;Polo box;Proline-directed	_GSLVGLVDYPDDEEEDEEEEpSSPR_
B4DM10		Uncharacterised	Uncharacterised	CK2;Proline-directed	_KKPCSETSQIEGpSPTEFLEEK_
B4DM10		Uncharacterised	Uncharacterised	AURORA;AURORA-1;AURORA-A	_KCpSLPAEEDSVLEK_
B4DM10		Uncharacterised	Uncharacterised	CDK1;CDK2;Proline-directed	_DMEpSPTKLDVTLAK_
B4DN18		Uncharacterised	Uncharacterised	NEK6	_pSNSLPHSAVSNAGSK_
B4DN83		Uncharacterised	ETS family	ERK/MAPK;Proline-directed	_MVGpSPDTVGM(ox)NYGSYM(ox)EEK_
B4DN83		Uncharacterised	ETS family	Proline-directed	_AAQPpSPSTVPK_
B4DQS6		Uncharacterised	Uncharacterised	CK2;NEK6	_pSNSELEDEILCLEK_
B4DRM3		Uncharacterised	Uncharacterised	CK2	_ARPATDpSFDDYPPR_
B4DTZ1		Uncharacterised	Uncharacterised	CDK1;Proline-directed	_LPSPEPSM(ox)pSPK_
B4DVC8		Uncharacterised	Uncharacterised	CAMK2;GSK3;Proline-directed	_NQpSPEPSSGPRGEVPLAK_
B4DVJ4		Uncharacterised	Uncharacterised	GSK3;PKA	_pSYESSEDCSEAAGSPAR_
B4DZB2		Uncharacterised	Uncharacterised		_LAQMVDDGAFTAGLAQVpSFDK_
B4DZG2		Uncharacterised	Uncharacterised	CK2	_YLSADSGDADDpSDADLGSAVK_
B4E0L0		Uncharacterised	Uncharacterised	CAMK2	_pTIpSpSPLAPATYADNQVK_
B4E0L1		Uncharacterised	Uncharacterised	Polo box;Proline-directed	_pTIpSpSPLAPATYADNQVK_
B4E2A6		Uncharacterised	Uncharacterised	CK1;CK2	_KATEDFLGSSSGYpSSEDDYVGYSDVDQQSSSSR_
B7Z388		Uncharacterised	Uncharacterised	CAMK2;CK1	_AApSSLNLSN(de)GETESVK_
B7Z388		Uncharacterised	Uncharacterised	CK1;GSK3;Proline-directed	_TTSRpSPVLSR_
B7Z8N9		Uncharacterised	Uncharacterised	CAMK2;CHK1;CHK1/2;PKD	_GGpSGSVLQDEEVLASLER_
B7Z8N9		Uncharacterised	Uncharacterised		_GGpSGSVLQDEEVLASLER_
Q59FC3		Uncharacterised	G protein-coupled receptor kinase interactor 1 variant	CAMK2;CHK1;CHK1/2;CK1;CK2;GSK3;PKD	_HGpSGADSDYENTQSGDPLLGLEGKR_
Q6ZN13		Uncharacterised	Uncharacterised	CK2	_LSGSGPAELpSAGEDEEEESELVSKPLLR_
Q6ZSA3		Uncharacterised	Uncharacterised	CK2	_IGHHpSTSDDSSAYR_
Q9HA84		Uncharacterised	Q9HA84_HUMAN	CAMK2;CHK1;CHK1/2;PKA/AKT;PKD	_TDpSQTIGDFATR_
A8K3X3		Uncharacterised	Uncharacterised	CK1;CK2;NEK6;Proline-directed	_SLHLpSPQEQSASYQDRR_
A8K489		Uncharacterised	Uncharacterised	ERK/MAPK;Polo box;Proline-directed;WW GroupIV	_EGNTTEDDFPSpSPGN(de)GNK_
A8K6Q5		Uncharacterised	Uncharacterised	CK2;FHA1 Rad53p	_SKHEEEEWpTDDDLVESL_
B2R665		Uncharacterised	Uncharacterised		_KLEEVLpSTEGAEEN(de)GNSDKK_
B2R749		Uncharacterised	Uncharacterised	ERK/MAPK;Proline-directed;WW GroupIV	_TSSGDPPpSPLVK_
B2R7X3		Uncharacterised	Uncharacterised	CK1;PKA	_GpSSPGPRPVEGTPASR_
B2RBH6		Uncharacterised	Uncharacterised	CAMK2;PKA;PKA/AKT	_SApSADNLTLPR_
B2RE34		Uncharacterised	Uncharacterised	CHK1;PKD	_pSIGSAVDQGNESIVAK_
B4DT73		Uncharacterised	Uncharacterised	CAMK2;GSK3;PKA/AKT	_VTpSGGVSESPSGFSK_
B4DYR6		Uncharacterised	Uncharacterised		_N(de)IQDpSVPK_
Q5JPC6		Uncharacterised	Uncharacterised	GSK3;NEK6	_TAHNSEAADLEESFN(de)EHELEPpSSPK_
Q5JPT6		Uncharacterised	Migration-inducing gene 18 protein	CAMK2	_pSIEVENDFLPVEK_
Q5JPT6		Uncharacterised	Migration-inducing gene 18 protein	CK2	_SSLRETTGpSESDGGDSSSTK_
