# Supplementary material for: Stromal cell-mediated mitochondrial redox adaptation regulates drug resistance in childhood acute lymphoblastic leukemia
Source: Oncotarget. 2015 Oct 13;6(40):43048–64. doi: 10.18632/oncotarget.5528 (PMC4767490; doi:10.18632/oncotarget.5528)
Supplement: Supplementary file 3 [file oncotarget-06-43048-s003.xls]

## Sheet: AKT genes
AKT related genes
Gene Name	Gene Symbol	gene title
209979_at	ADAR2	adenosine deaminase, RNA-specific, B1 (RED1 homolog rat)
207163_s_at	AKT1	v-akt murine thymoma viral oncogene homolog 1
211453_s_at	AKT2	v-akt murine thymoma viral oncogene homolog 2
212609_s_at	AKT3	v-akt murine thymoma viral oncogene homolog 3 (protein kinase B, gamma)
216933_x_at	APC	adenomatosis polyposis coli
1861_at	BAD	BCL2-antagonist of cell death
214230_at	CDC42	cell division cycle 42 (GTP binding protein, 25kDa)
1554411_at	CTNNB1	catenin (cadherin-associated protein), beta 1, 88kDa
229212_at	CSNK2A1	Casein kinase 2, alpha 1 polypeptide
211937_at	EIF4B	eukaryotic translation initiation factor 4B
201437_s_at	EIF4E	eukaryotic translation initiation factor 4E
204211_x_at	EIF2AK2	eukaryotic translation initiation factor 2-alpha kinase 2
221539_at	EIF4EBP1	eukaryotic translation initiation factor 4E binding protein 1
208624_s_at	EIF4G1	eukaryotic translation initiation factor 4 gamma, 1
203617_x_at	ELK1	ELK1, member of ETS oncogene family
214119_s_at	FKBP1A	FK506 binding protein 1A, 12kDa
231548_at	FOXO3A	Forkhead box O3A
228484_s_at	FOXO1	Forkhead box O1A (rhabdomyosarcoma)
228572_at	GRB2	growth factor receptor-bound protein 2
209409_at	GRB10	growth factor receptor-bound protein 10
209945_s_at	GSK3B	glycogen synthase kinase 3 beta
201841_s_at	HSPB1	heat shock 27kDa protein 1
203628_at	IGF1R	insulin-like growth factor 1 receptor
211577_s_at	IGF1	insulin-like growth factor 1 (somatomedin C)
204686_at	IRS1	insulin receptor substrate 1
216190_x_at	ITGB1	integrin, beta 1 (fibronectin receptor, beta polypeptide, antigen CD29 includes MDF2, MSK12)
201465_s_at	JUN	v-jun sarcoma virus 17 oncogene homolog (avian)
229847_at	MAPK1	Mitogen-activated protein kinase 1
210671_x_at	MAPK8	mitogen-activated protein kinase 8
202530_at	MAPK14	mitogen-activated protein kinase 14
214592_s_at	MAP2K1	Mitogen-activated protein kinase kinase 1
216862_s_at	MTCP1	mature T-cell proliferation 1
209124_at	MYD88	myeloid differentiation primary response gene (88)
239876_at	NFKB1	Nuclear factor of kappa light polypeptide gene enhancer in B-cells 1 (p105)
231699_at	NFKBIA	Nuclear factor of kappa light polypeptide gene enhancer in B-cells inhibitor, alpha
221244_s_at	PDPK1	3-phosphoinositide dependent protein kinase-1
1560770_at	PABPC1	Poly(A) binding protein, cytoplasmic 1
204369_at	PIK3CA	phosphoinositide-3-kinase, catalytic, alpha polypeptide
206369_s_at	PIK3CG	phosphoinositide-3-kinase, catalytic, gamma polypeptide
212239_at	PIK3R1	phosphoinositide-3-kinase, regulatory subunit 1 (p85 alpha)
229392_s_at	PIK3R2	Phosphoinositide-3-kinase, regulatory subunit 2 (p85 beta)
209615_s_at	PAK1	p21/Cdc42/Rac1-activated kinase 1 (STE20 homolog, yeast)
213093_at	PRKCA	protein kinase C, alpha
227817_at	PRKCB1	Protein kinase C, beta 1
240964_at	PTEN	Phosphatase and tensin homolog (mutated in multiple advanced cancers 1)
234215_at	PTK2	PTK2 protein tyrosine kinase 2
205868_s_at	PTPN11	protein tyrosine phosphatase, non-receptor type 11 (Noonan syndrome 1)
242425_at	RAF1	V-raf-1 murine leukemia viral oncogene homolog 1
1567457_at	RAC1	Ras-related C3 botulinum toxin substrate 1 (rho family, small GTP binding protein Rac1)
210621_s_at	RASA1	RAS p21 protein activator (GTPase activating protein) 1
212332_at	RBL2	retinoblastoma-like 2 (p130)
200059_s_at	RHOA	ras homolog gene family, member A ; ras homolog gene family, member A
213409_s_at	RHEB	Ras homolog enriched in brain
1568449_at	RPS6KA3	Ribosomal protein S6 kinase, 90kDa, polypeptide 3
211578_s_at	RPS6KB1	ribosomal protein S6 kinase, 70kDa, polypeptide 1
214853_s_at	SHC1	SHC (Src homology 2 domain containing) transforming protein 1
242018_at	SOS1	Son of sevenless homolog 1 (Drosophila)
202401_s_at	SRF	serum response factor (c-fos serum response element-binding transcription factor)
209995_s_at	TCL1A	T-cell leukemia/lymphoma 1A ; T-cell leukemia/lymphoma 1A
221060_s_at	TLR4	toll-like receptor 4 ; toll-like receptor 4
217930_s_at	TOLLIP	toll interacting protein
215735_s_at	TSC2	tuberous sclerosis 2
205809_s_at	WASL	Wiskott-Aldrich syndrome-like
242325_at	YWHAH	Tyrosine 3-monooxygenase/tryptophan 5-monooxygenase activation protein, eta polypeptide

## Sheet: ROS genes
ROS related genes
Gene Name	Gene Symbol	gene title
210852_s_at	AASS	aminoadipate-semialdehyde synthase
1565228_s_at	ALB	albumin
241129_at	ALS2CR2	Amyotrophic lateral sclerosis 2 (juvenile) chromosome region, candidate 2
243186_at	ALS2CR13	Amyotrophic lateral sclerosis 2 (juvenile) chromosome region, candidate 13
1554106_at	ALS2CR16	amyotrophic lateral sclerosis 2 (juvenile) chromosome region, candidate 16
223881_at	ALS2CR15	amyotrophic lateral sclerosis 2 (juvenile) chromosome region, candidate 15
202125_s_at	ALS2CR3	amyotrophic lateral sclerosis 2 (juvenile) chromosome region, candidate 3
213004_at	ANGPTL2	angiopoietin-like 2
224339_s_at	ANGPTL1	angiopoietin-like 1 ; angiopoietin-like 1
206423_at	ANGPTL7	angiopoietin-like 7
203381_s_at	APOE	apolipoprotein E
222975_s_at	CSDE1	cold shock domain containing E1, RNA-binding
213274_s_at	CTSB	cathepsin B
203028_s_at	CYBA	cytochrome b-245, alpha polypeptide
1553572_a_at	CYGB	cytoglobin
215800_at	DUOX1	dual oxidase 1
201791_s_at	DHCR7	7-dehydrocholesterol reductase
226578_s_at	DUSP1	Dual specificity phosphatase 1
222591_at	DUSP24	dual specificity phosphatase 24
1552708_a_at	DUSP19	dual specificity phosphatase 19
214148_at	FOXM1	Forkhead box M1
202414_at	ERCC5	excision repair cross-complementing rodent repair deficiency, complementation group 5
206263_at	FMO2	flavin containing monooxygenase 2
219933_at	GLRX2	glutaredoxin 2
239595_at	GPX2	Glutathione peroxidase 2
201348_at	GPX3	glutathione peroxidase 3
237402_at	GSR	Glutathione reductase
229896_at	GTF2I	General transcription factor II, i
201193_at	IDH1	isocitrate dehydrogenase 1 (NADP+), soluble
203949_at	MPO	myeloperoxidase
240031_at	MSRA	Methionine sulfoxide reductase A
238246_at	MTL5	Metallothionein-like 5
204961_s_at	NCF1	neutrophil cytosolic factor 1
209949_at	NCF2	neutrophil cytosolic factor 2
207309_at	NOS1	nitric oxide synthase 1
205581_s_at	NOS3	nitric oxide synthase 3
235329_at	NOXO1	NADPH oxidase organizer 1
204766_s_at	NUDT1	nudix (nucleoside diphosphate linked moiety X)-type motif 1
235002_at	NUDT16	nudix (nucleoside diphosphate linked moiety X)-type motif 16
226061_s_at	NUDT3	Nudix (nucleoside diphosphate linked moiety X)-type motif 3
238408_at	OXR1	Oxidation resistance 1
208690_s_at	PDLIM1	PDZ and LIM domain 1
214122_at	PDLIM7	PDZ and LIM domain 7
209019_s_at	PINK1	PTEN induced putative kinase 1
39729_at	PRDX2	peroxiredoxin 2
201923_at	PRDX4	peroxiredoxin 4
242751_at	PRDX6	Peroxiredoxin 6
201300_s_at	PRNP	prion protein (p27-30)
240171_at	PTGS1	Prostaglandin-endoperoxide synthase 1
235632_at	PSMB7	Proteasome (prosome, macropain) subunit, beta type, 7
1555853_at	PSMB9	Proteasome (prosome, macropain) subunit, beta type, 9
212012_at	PXDN	peroxidasin homolog
201702_s_at	PPP1R10	protein phosphatase 1, regulatory subunit 10
210309_at	RECQL5	RecQ protein-like 5
1553015_a_at	RECQL4	RecQ protein-like 4
211887_x_at	SCARA1	macrophage scavenger receptor 1
201739_at	SGK1	serum/glucocorticoid regulated kinase
220357_s_at	SGK2	serum/glucocorticoid regulated kinase 2
215078_at	SOD2	superoxide dismutase 2, mitochondrial
205236_x_at	SOD3	superoxide dismutase 3, extracellular
205411_at	STK4	serine/threonine kinase 4
201314_at	STK25	serine/threonine kinase 25
242729_at	TTN	Titin
201008_s_at	TXNIP	thioredoxin interacting protein
208998_at	UCP2	uncoupling protein 2 (mitochondrial, proton carrier)
1559515_at	XPA	Xeroderma pigmentosum, complementation group A
230905_at	ZDHHC4	Zinc finger, DHHC-type containing 4
231900_at	ZDHHC18	Zinc finger, DHHC-type containing 18

## Sheet: ATP genes
ATP related genes
Gene Name	Gene Symbol	gene title
226570_at	ATP1B3	ATPase, Na+/K+ transporting, beta 3 polypeptide
214244_s_at	ATP6V0E	ATPase, H+ transporting, lysosomal 9kDa, V0 subunit e
205703_at	ATP6V0A2	ATPase, H+ transporting, lysosomal V0 subunit a isoform 2
201442_s_at	ATP6AP2	ATPase, H+ transporting, lysosomal accessory protein 2
1570593_at	ATP8A1	ATPase, aminophospholipid transporter (APLT), Class I, type 8A, member 1
238811_at	ATP11B	ATPase, Class VI, type 11B
230453_s_at	ATP2A3	ATPase, Ca++ transporting, ubiquitous
1557986_s_at	ATP6V0C ; SHMT1	ATPase, H+ transporting, lysosomal 16kDa, V0 subunit c ; Serine hydroxymethyltransferase 1 (soluble)
219558_at	ATP13A3	ATPase type 13A3
208899_x_at	ATP6V1D	ATPase, H+ transporting, lysosomal 34kDa, V1 subunit D
231515_at	ATP9B	ATPase, Class II, type 9B
1552532_a_at	ATP6V1C2	ATPase, H+ transporting, lysosomal 42kDa, V1 subunit C isoform 2
242690_at	ATP11C	ATPase, Class VI, type 11C
243498_at	ATP5J	ATP synthase, H+ transporting, mitochondrial F0 complex, subunit F6
234095_at	ATP8B1	ATPase, Class I, type 8B, member 1
1554557_at	ATP11B	ATPase, Class VI, type 11B
205197_s_at	ATP7A	ATPase, Cu++ transporting, alpha polypeptide (Menkes syndrome)
1556956_at	ATP6V1F	ATPase, H+ transporting, lysosomal 14kDa, V1 subunit F
220948_s_at	ATP1A1	ATPase, Na+/K+ transporting, alpha 1 polypeptide
1552286_at	ATP6V1E2	ATPase, H+ transporting, lysosomal 31kDa, V1 subunit E isoform 2
1570592_a_at	ATP8A1	ATPase, aminophospholipid transporter (APLT), Class I, type 8A, member 1
207335_x_at	ATP5I	ATP synthase, H+ transporting, mitochondrial F0 complex, subunit e
201127_s_at	ACLY	ATP citrate lyase
214255_at	ATP10A	ATPase, Class V, type 10A
205410_s_at	ATP2B4	ATPase, Ca++ transporting, plasma membrane 4
230696_at	ATP2A1	ATPase, Ca++ transporting, cardiac muscle, fast twitch 1
216129_at	ATP9A	ATPase, Class II, type 9A
208870_x_at	ATP5C1	ATP synthase, H+ transporting, mitochondrial F1 complex, gamma polypeptide 1
226665_at	AHSA2	AHA1, activator of heat shock 90kDa protein ATPase homolog 2 (yeast)
213995_at	ATP5S	ATP synthase, H+ transporting, mitochondrial F0 complex, subunit s (factor B)
201443_s_at	ATP6AP2	ATPase, H+ transporting, lysosomal accessory protein 2
200954_at	ATP6V0C	ATPase, H+ transporting, lysosomal 16kDa, V0 subunit c
208737_at	ATP6V1G1	ATPase, H+ transporting, lysosomal 13kDa, V1 subunit G isoform 1
1553153_at	ATP6V0D2	ATPase, H+ transporting, lysosomal 38kDa, V0 subunit d isoform 2
230875_s_at	ATP11A	ATPase, Class VI, type 11A
213041_s_at	ATP5D	ATP synthase, H+ transporting, mitochondrial F1 complex, delta subunit
200078_s_at	ATP6V0B	ATPase, H+ transporting, lysosomal 21kDa, V0 subunit c'' ; ATPase, H+ transporting, lysosomal 21kDa, V0 subunit c''
212536_at	ATP11B	ATPase, Class VI, type 11B
242836_at	ATP1B3	ATPase, Na+/K+ transporting, beta 3 polypeptide
208764_s_at	ATP5G2	ATP synthase, H+ transporting, mitochondrial F0 complex, subunit c (subunit 9), isoform 2
1557586_s_at	ATP6V1H	ATPase, H+ transporting, lysosomal 50/57kDa, V1 subunit H
212930_at	ATP2B1	ATPase, Ca++ transporting, plasma membrane 1
207809_s_at	ATP6AP1	ATPase, H+ transporting, lysosomal accessory protein 1
218052_s_at	ATP13A1	ATPase type 13A1
207546_at	ATP4B	ATPase, H+/K+ exchanging, beta polypeptide
209935_at	ATP2C1	ATPase, Ca++ transporting, type 2C, member 1

## Sheet: DNA repair genes
DNA repair related genes
Gene Name	Gene Symbol	gene title
210027_s_at	APEX1	base-excision repair
205416_s_at	ATXN3	ataxin 3
1554631_at	ATM	ataxia telangiectasia mutated (includes complementation groups A, C and D)
211851_x_at	BRCA1	regulation of transcription from RNA polymerase II promoter
41512_at	BRAP	BRCA1 associated protein
221703_at	BRIP1	BRCA1 interacting protein C-terminal helicase 1 ; BRCA1 interacting protein C-terminal helicase 1
208382_s_at	DMC1	DMC1 dosage suppressor of mck1 homolog, meiosis-specific homologous recombination (yeast)
203720_s_at	ERCC1	excision repair cross-complementing rodent repair deficiency, complementation group 1 (includes overlapping antisense sequence)
235215_at	ERCC4	Excision repair cross-complementing rodent repair deficiency, complementation group 4
202414_at	ERCC5	excision repair cross-complementing rodent repair deficiency, complementation group 5 (xeroderma pigmentosum, complementation group G (Cockayne syndrome))
208382_s_at	DMC1	DMC1 dosage suppressor of mck1 homolog, meiosis-specific homologous recombination (yeast)
206235_at	LIG4	ligase IV, DNA, ATP-dependent
204767_s_at	FEN1	flap structure-specific endonuclease 1					CCN
202520_s_at	MLH1	mutL homolog 1, colon cancer, nonpolyposis type 2 (E. coli)
214525_x_at	MLH3	mutL homolog 3 (E. coli)
229662_at	MSH3	mutS homolog 3 (E. coli)
212913_at	MSH5	mutS homolog 5 (E. coli)
211449_at	MSH6	mutS homolog 6 (E. coli)
211334_at	MRE11A	MRE11 meiotic recombination 11 homolog A (S. cerevisiae)
226585_at	NEIL2	nei like 2 (E. coli)
219502_at	NEIL3	nei endonuclease VIII-like 3 (E. coli)
205760_s_at	OGG1	8-oxoguanine DNA glycosylase
208644_at	PARP1	poly (ADP-ribose) polymerase family, member 1
200607_s_at	RAD21	RAD21 homolog (S. pombe)
1563389_at	RAD50	RAD50 homolog (S. cerevisiae)
205023_at	RAD51	RAD51 homolog (RecA homolog, E. coli) (S. cerevisiae)
216880_at	RAD51L1	RAD51-like 1 (S. cerevisiae)
209849_s_at	RAD51C	RAD51 homolog C (S. cerevisiae)
235820_at	RAB6IP2, RAD52	RAB6 interacting protein 2
213205_s_at	RAD54L2, SRISNF2L	KIAA0809 protein
201046_s_at	RAD23A	RAD23 homolog A (S. cerevisiae)
209507_at	RPA3	replication protein A3, 14kDa
216033_s_at	SLK, FYN	FYN oncogene related to SRC, FGR, YES
214300_s_at	TOP3A	topoisomerase (DNA) III alpha
215781_s_at	TOP3B	topoisomerase (DNA) III beta
205875_s_at	TREX1	three prime repair exonuclease 1
202330_s_at	UNG	uracil-DNA glycosylase
207598_x_at	XRCC2	X-ray repair complementing defective repair in Chinese hamster cells 2
210813_s_at	XRCC4	X-ray repair complementing defective repair in Chinese hamster cells 4
243460_at	XRCC5	X-ray repair complementing defective repair in Chinese hamster cells 5 (double-strand-break rejoining; Ku autoantigen, 80kDa)
215308_at	XRCC6	X-ray repair complementing defective repair in Chinese hamster cells 6 (Ku autoantigen, 70kDa)

## Sheet: apoptosis genes
Apoptosis related genes																																	ABL1	NM_005157.3
																																	AKT1	NM_005163.2
	ABL1																																AKT2	NM_001626.2
	AKT1																																AKT3	NM_005465.3
	AKT2																																APAF1	NM_001160.2
	AKT3																																ATM	NM_000051.3
	APAF1																																BAD	NM_004322.2
	ATM																																BAG1	NM_004323.3
	BAD																																BAG3	NM_004281.3
	BAG1																																BAG4	NM_004874.2
	BAG3																																BAK1	NM_001188.2
	BAG4																																BAX	NM_004324.3
	BAK1																																BCL10	NM_003921.2
	BAX																																BCL2	NM_000633.2
	BCL10																																BCL2A1	NM_004049.2
	BCL2																																BCL2L1	NM_138578.1
	BCL2A1																																BCL2L11	NM_006538.2
	BCL2L1																																BCL2L2	NM_004050.2
	BCL2L11																																BCLAF1	NM_001077440.1
	BCL2L2																																BFAR	NM_016561.1
	BCLAF1																																BID	NM_001196.2
	BID																																BIK	NM_001197.3
	BIK																																BIRC2	NM_001166.3
	BIRC2																																BIRC3	NM_001165.3
	BIRC3																																BIRC5	NM_001168.2
	BIRC5																																BIRC6	NM_016252.2
	BIRC6																																BIRC8	NM_033341.3
	BIRC8																																BNIP2	NM_004330.1
	BNIP3																																BNIP3	NM_004052.2
	BNIP3L																																BNIP3L	NM_004331.2
	BRAF																																BOK	NM_032515.3
	CARD6																																BRAF	NM_004333.3
	CARD8																																CARD6	NM_032587.3
	CASP1																																CARD8	NM_014959.1
	CASP2																																CASP1	NM_001223.3
	CASP6																																CASP10	NM_032977.3
	CASP8																																CASP14	NM_012114.1
	CD40																																CASP2	NM_032982.2
	CD70																																CASP3	NM_004346.3
	CFLAR																																CASP4	NM_001225.3
	CHP																																CASP5	NM_004347.1
	CHUK																																CASP6	NM_032992.2
	CRADD																																CASP7	NM_001227.3
	CSF2RB																																CASP8	NM_001228.3
	CYCS																																CASP9	NM_001229.2
	HELLS																																CD40	NM_001250.4
	HMGB2																																CD40LG	NM_000074.2
	HRK																																CD70	NM_001252.2
	IGF1R																																CFLAR	NM_003879.3
	IKBKB																																CHP	NM_007236.4
	IKBKE																																CHUK	NM_001278.3
	IKBKG																																CIDEA	NM_001279.2
	IL1B																																CIDEB	NM_014430.2
	IL1R1																																CRADD	NM_003805.3
	IL1RAP																																CSF2RB	NM_000395.2
	IRAK1																																CYCS	NM_018947.4
	IRAK3																																DAPK1	NM_004938.2
	IRF1																																DAXX	NM_001350.3
	IRF2																																FADD	NM_003824.2
	IRF4																																FAS	NM_000043.3
	IRF6																																FASLG	NM_000639.1
	IRF7																																GADD45A	NM_001924.2
	JUN																																GZMB	NM_004131.3
	LMNA																																HELLS	NM_018063.3
	LTA																																HMGB1	NM_002128.4
	MAP2K4																																HMGB2	NM_001130688.1
	MAP3K1																																HRK	NM_003806.1
	MAP3K14																																IGF1R	NM_000875.2
	MAPK10																																IKBKB	NM_001556.1
	MCL1																																IKBKE	NM_014002.2
	MDM2																																IKBKG	NM_003639.2
	MYC																																IL1A	NM_000575.3
	MYD88																																IL1B	NM_000576.2
	NFKB1																																IL1R1	NM_000877.2
	NFKB2																																IL1RAP	NM_002182.2
	NFKBIA																																IL3	NM_000588.3
	NFKBIE																																IL3RA	NM_002183.2
	NR3C1																																IRAK1	NM_001569.3
	NTRK1																																IRAK2	NM_001570.3
	PARP1																																IRAK3	NM_007199.1
	PIK3CA																																IRAK4	NM_016123.1
	PIK3CB																																IRF1	NM_002198.1
	PIK3R1																																IRF2	NM_002199.2
	PIK3R2																																IRF3	NM_001571.4
	PPP3CA																																IRF4	NM_002460.1
	PPP3CB																																IRF5	NM_002200.3
	PPP3CC																																IRF6	NM_006147.2
	PPP3R1																																IRF7	NM_004031.2
	PPP3R2																																JUN	NM_002228.3
	PRF1																																LMNA	NM_005572.2
	PRKACA																																LMNB1	NM_005573.2
	PRKACB																																LTA	NM_000595.2
	PRKAR1A																																LTBR	NM_002342.1
	PRKAR2A																																MAP2K4	NM_003010.2
	RELA																																MAP3K1	NM_005921.1
	RIPK1																																MAP3K14	NM_003954.1
	RIPK2																																MAPK10	NM_002753.2
	SFRS2IP																																MCL1	NM_021960.3
	TFG																																MDM2	NM_002392.2
	TNF																																MYC	NM_002467.3
	TNFRSF10B																																MYD88	NM_002468.3
	TNFRSF10D																																NFKB1	NM_003998.2
	TNFRSF1A																																NFKB2	NM_002502.2
	TNFRSF1B																																NFKBIA	NM_020529.1
	TNFRSF9																																NFKBIE	NM_004556.2
	TNFSF10																																NGF	NM_002506.2
	TOP2A																																NGFR	NM_002507.1
	TP53																																NR3C1	NM_001018074.1
	TP53BP2																																NTRK1	NM_001012331.1
	TRAF2																																PARP1	NM_001618.3
	TRAF3																																PIK3CA	NM_006218.2
	XIAP																																PIK3CB	NM_006219.1
																																	PIK3CD	NM_005026.3
																																	PIK3CG	NM_002649.2
																																	PIK3R1	NM_181504.2
																																	PIK3R2	NM_005027.2
																																	PIK3R3	NM_003629.3
																																	PIK3R5	NM_014308.3
																																	PPP3CA	NM_000944.4
																																	PPP3CB	NM_001142354.1
																																	PPP3CC	NM_005605.3
																																	PPP3R1	NM_000945.3
																																	PPP3R2	NM_147180.2
																																	PRF1	NM_005041.3
																																	PRKACA	NM_002730.3
																																	PRKACB	NM_182948.2
																																	PRKACG	NM_002732.2
																																	PRKAR1A	NM_002734.3
																																	PRKAR2A	NM_004157.2
																																	PRKAR2B	NM_002736.2
																																	PYCARD	NM_013258.3
																																	RELA	NM_021975.2
																																	RIPK1	NM_003804.3
																																	RIPK2	NM_003821.5
																																	SFRS2IP	NM_004719.2
																																	TFG	NM_001007565.1
																																	TNF	NM_000594.2
																																	TNFRSF10A	NM_003844.2
																																	TNFRSF10B	NM_003842.3
																																	TNFRSF10C	NM_003841.2
																																	TNFRSF10D	NM_003840.3
																																	TNFRSF11B	NM_002546.2
																																	TNFRSF1A	NM_001065.2
																																	TNFRSF1B	NM_001066.2
																																	TNFRSF21	NM_014452.3
																																	TNFRSF25	NM_003790.2
																																	TNFRSF9	NM_001561.4
																																	TNFSF10	NM_003810.2
																																	TNFSF8	NM_001244.2
																																	TOP2A	NM_001067.2
																																	TOP2B	NM_001068.2
																																	TP53	NM_000546.2
																																	TP53BP2	NM_005426.1
																																	TP73	NM_005427.1
																																	TRADD	NM_003789.2
																																	TRAF1	NM_005658.3
																																	TRAF2	NM_021138.3
																																	TRAF3	NM_003300.2
																																	TRAF6	NM_004620.2
																																	XIAP	NM_001167.2

## Sheet: chromatin remodeling genes
chromatin remodeling related genes
Gene Name	Gene Symbol	gene title
218554_s_at	ASH1L	ash1 (absent, small, or homeotic)-like (Drosophila)
208080_at	AURKA	serine/threonine kinase 6
234159_at	ARID1A	AT rich interactive domain 1A (SWI- like)
242438_at	ASXL1	Additional sex combs like 1 (Drosophila)
211313_s_at	BAZ1B	bromodomain adjacent to zinc finger domain, 1B
201354_s_at	BAZ2A	bromodomain adjacent to zinc finger domain, 2A
214911_s_at	BRD2	bromodomain containing 2
226054_at	BRD4	bromodomain containing 4
221776_s_at	BRD7	bromodomain containing 7										gene accession number gene bank
203825_at	BRD3	bromodomain containing 3
212512_s_at	CARM1	coactivator-associated arginine methyltransferase 1
203099_s_at	CDYL	chromodomain protein, Y-like
204258_at	CHD1	chromodomain helicase DNA binding protein 1
230156_x_at	CHD2	chromodomain helicase DNA binding protein 1
1560419_at	CHD4	Chromodomain helicase DNA binding protein 4
229586_at	CHD9	chromodomain helicase DNA binding protein 9
205101_at	CIITA	class II, major histocompatibility complex, transactivator
227316_at	CSRP2BP	cysteine and glycine-rich protein 2 binding protein
201518_at	CBX1	chromobox homolog 1 (HP1 beta homolog Drosophila )
226473_at	CBX2	chromobox homolog 2 (Pc class homolog, Drosophila)
1555920_at	CBX3	Chromobox homolog 3 (HP1 gamma homolog, Drosophila)
209715_at	CBX5	chromobox homolog 5 (HP1 alpha homolog, Drosophila)
229733_s_at	CBX6	Chromobox homolog 6
227558_at	CBX4	chromobox homolog 4 (Pc class homolog, Drosophila)
214854_at	DOT1L	DOT1-like, histone H3 methyltransferase (S. cerevisiae)
201697_s_at	DNMT1	DNA (cytosine-5-)-methyltransferase 1
218457_s_at	DNMT3A	DNA (cytosine-5-)-methyltransferase 3 alpha
235216_at	ESCO1	establishment of cohesion 1 homolog 1 (S. cerevisiae)
235588_at	ESCO2	establishment of cohesion 1 homolog 2 (S. cerevisiae)
222873_s_at	EHMT1	euchromatic histone-lysine N-methyltransferase 1
202182_at	GCN5L2	GCN5 general control of amino-acid synthesis 5-like 2 (yeast)
240482_at	HDAC3	Histone deacetylase 3
204225_at	HDAC4	histone deacetylase 4
211722_s_at	HDAC6	histone deacetylase 6
223345_at	HDAC8	histone deacetylase 8
213544_at	ING2	Inhibitor of growth family, member 2
231863_at	ING3	inhibitor of growth family, member 3
218234_at	ING4	inhibitor of growth family, member 4
228287_at	ING5	inhibitor of growth family, member 5
226367_at	JARID1A	Jumonji, AT rich interactive domain 1A (RBBP2-like)
226862_at	MBD1	methyl-CpG binding domain protein 1
202463_s_at	MBD3	methyl-CpG binding domain protein 3
214048_at	MBD4	methyl-CpG binding domain protein 4
214384_s_at	MBD6	Methyl-CpG binding domain protein 6
202618_s_at	MECP2	methyl CpG binding protein 2 (Rett syndrome)
1565436_s_at	MLL	myeloid/lymphoid or mixed-lineage leukemia (trithorax homolog, Drosophila)
211790_s_at	MLL2	myeloid/lymphoid or mixed-lineage leukemia 2
235859_at	MLL3	Myeloid/lymphoid or mixed-lineage leukemia 3
223190_s_at	MLL5	myeloid/lymphoid or mixed-lineage leukemia 5 (trithorax homolog, Drosophila)
238644_at	MYSM1	Myb-like, SWIRM and MPN domains 1
1568929_at	MTA1	Metastasis associated 1
231289_at	NCOA1	nuclear receptor coactivator 3
211352_s_at	NCOA3	nuclear receptor coactivator 3
1568874_at	NCOA6	nuclear receptor coactivator 6
219084_at	NSD1	nuclear receptor binding SET domain protein 1
223159_s_at	NEK6	NIMA (never in mitosis gene a)-related kinase 6
230100_x_at	PAK1	p21/Cdc42/Rac1-activated kinase 1 (STE20 homolog, yeast)
40446_at	PHF1	PHD finger protein 1
217951_s_at	PHF3	PHD finger protein 3
203278_s_at	PHF21A	PHD finger protein 21A
1568449_at	RPS6KA3	Ribosomal protein S6 kinase, 90kDa, polypeptide 3
204633_s_at	RPS6KA5	ribosomal protein S6 kinase, 90kDa, polypeptide 5
232613_at	PBRM1	Polybromo 1
230899_at	SETD4	Chromosome 21 open reading frame 18
1569106_s_at	SETD5	hypothetical protein FLJ10707
244653_at	SETD7	SET domain containing (lysine methyltransferase) 7
214197_s_at	SETDB1	SET domain, bifurcated 1
243105_at	SUV420H1	Suppressor of variegation 4-20 homolog 1 (Drosophila)
228926_s_at	SMARCA2	SWI/SNF related, matrix associated, actin dependent regulator of chromatin, subfamily a, member 2
213719_s_at	SMARCA4	SWI/SNF related, matrix associated, actin dependent regulator of chromatin, subfamily a, member 4
240160_x_at	SMYD3	SET and MYND domain containing 3
239163_at	UBE2B	ubiquitin-conjugating enzyme E2B (RAD6 homolog)
222616_s_at	USP16	ubiquitin specific peptidase 16
232219_x_at	USP21	ubiquitin specific peptidase 21
216964_at	USP22	ubiquitin specific peptidase 22
1559377_at	WHSC1	Wolf-Hirschhorn syndrome candidate 1
