# Supplementary material for: Stromal cell-mediated mitochondrial redox adaptation regulates drug resistance in childhood acute lymphoblastic leukemia
Source: Oncotarget. 2015 Oct 13;6(40):43048–64. doi: 10.18632/oncotarget.5528 (PMC4767490; doi:10.18632/oncotarget.5528)
Supplement: Supplementary file 4 [file oncotarget-06-43048-s004.xlsx]

## Sheet: Table 1
Table S3 Ingenuity Canonical Pathways	-­‐log(p-­‐value)	Ratio
B Cell Receptor Signaling	12.1	5.06E-­‐01
Protein Kinase A Signaling	10.7	4.09E-­‐01
Molecular Mechanisms of Cancer	10.7	4.14E-­‐01
PI3K Signaling in B Lymphocytes	9.61	5.16E-­‐01
Breast Cancer Regulation by Stathmin1	8.43	4.50E-­‐01
Protein Ubiquitination Pathway	8.19	4.20E-­‐01
Pyridoxal 5'-­‐phosphate Salvage Pathway	7.99	5.94E-­‐01
FcÎ³ Receptor-­‐mediated Phagocytosis in Macrophages and Monocytes	7.2	5.16E-­‐01
Rac Signaling	7.15	5.00E-­‐01
GÎ±q Signaling	6.97	4.56E-­‐01
Virus Entry via Endocytic Pathways	6.95	5.17E-­‐01
Tec Kinase Signaling	6.66	4.43E-­‐01
p53 Signaling	6.31	4.90E-­‐01
3-­‐phosphoinositide Biosynthesis	6.3	4.39E-­‐01
Antigen Presentation Pathway	6.27	6.49E-­‐01
RhoGDI Signaling	6.26	4.28E-­‐01
Role of NFAT in Regulation of the Immune Response	6.15	4.27E-­‐01
Germ Cell-­‐Sertoli Cell Junction Signaling	6.04	4.31E-­‐01
CXCR4 Signaling	5.94	4.34E-­‐01
Signaling by Rho Family GTPases	5.93	3.97E-­‐01
Thrombin Signaling	5.93	4.14E-­‐01
Role of Tissue Factor in Cancer	5.74	4.64E-­‐01
G Beta Gamma Signaling	5.69	4.89E-­‐01
p70S6K Signaling	5.68	4.54E-­‐01
Prolactin Signaling	5.46	5.07E-­‐01
Salvage Pathways of Pyrimidine Ribonucleotides	5.45	4.74E-­‐01
Hereditary Breast Cancer Signaling	5.44	4.52E-­‐01
Role of NFAT in Cardiac Hypertrophy	5.27	4.08E-­‐01
AMPK Signaling	5.25	4.33E-­‐01
RANK Signaling in Osteoclasts	5.24	4.77E-­‐01
HGF Signaling	5.23	4.57E-­‐01
fMLP Signaling in Neutrophils	5.21	4.54E-­‐01
Production of Nitric Oxide and Reactive Oxygen Species in Macrophages	5.17	4.06E-­‐01
Integrin Signaling	5.13	3.96E-­‐01
ERK/MAPK Signaling	5.08	4.01E-­‐01
D-­‐myo-­‐inositol (1,4,5,6)-­‐Tetrakisphosphate Biosynthesis	5.02	4.33E-­‐01
D-­‐myo-­‐inositol (3,4,5,6)-­‐tetrakisphosphate Biosynthesis	5.02	4.33E-­‐01
Phospholipase C Signaling	4.92	3.81E-­‐01
IGF-­‐1 Signaling	4.75	4.54E-­‐01
mTOR Signaling	4.69	3.94E-­‐01
Caveolar-­‐mediated Endocytosis Signaling	4.69	4.86E-­‐01
HIPPO signaling	4.69	4.65E-­‐01
Death Receptor Signaling	4.64	4.57E-­‐01
Superpathway of Inositol Phosphate Compounds	4.61	3.91E-­‐01
Role of Macrophages, Fibroblasts and Endothelial Cells in Rheumatoid Arthritis	4.61	3.62E-­‐01
NF-­‐ÎºB Activation by Viruses	4.52	4.79E-­‐01
Ephrin B Signaling	4.52	4.79E-­‐01
Chronic Myeloid Leukemia Signaling	4.5	4.52E-­‐01
HER-­‐2 Signaling in Breast Cancer	4.49	4.74E-­‐01
IL-­‐4 Signaling	4.49	4.74E-­‐01
Non-­‐Small Cell Lung Cancer Signaling	4.48	4.92E-­‐01
3-­‐phosphoinositide Degradation	4.46	4.10E-­‐01
Interferon Signaling	4.4	5.88E-­‐01
IL-­‐3 Signaling	4.4	4.79E-­‐01
T Cell Receptor Signaling	4.36	4.43E-­‐01
Huntington's Disease Signaling	4.35	3.74E-­‐01
Pancreatic Adenocarcinoma Signaling	4.33	4.34E-­‐01
Role of CHK Proteins in Cell Cycle Checkpoint Control	4.32	5.09E-­‐01
CD28 Signaling in T Helper Cells	4.32	4.24E-­‐01
IL-­‐8 Signaling	4.29	3.88E-­‐01
Aldosterone Signaling in Epithelial Cells	4.27	4.01E-­‐01
Cyclins and Cell Cycle Regulation	4.19	4.62E-­‐01
Erythropoietin Signaling	4.15	4.78E-­‐01
Telomerase Signaling	4.1	4.34E-­‐01
14-­‐3-­‐3-­‐mediated Signaling	4.09	4.19E-­‐01
GM-­‐CSF Signaling	4.06	4.84E-­‐01
Reelin Signaling in Neurons	4.05	4.56E-­‐01
Prostate Cancer Signaling	4.03	4.51E-­‐01
Lymphotoxin Î² Receptor Signaling	4.02	5.00E-­‐01
Cardiac Î²-­‐adrenergic Signaling	4.01	4.06E-­‐01
Glucocorticoid Receptor Signaling	3.98	3.60E-­‐01
Small Cell Lung Cancer Signaling	3.97	4.65E-­‐01
Regulation of eIF4 and p70S6K Signaling	3.95	3.97E-­‐01
Glioblastoma Multiforme Signaling	3.95	3.97E-­‐01
D-­‐myo-­‐inositol-­‐5-­‐phosphate Metabolism	3.94	3.99E-­‐01
Cardiac Hypertrophy Signaling	3.9	3.68E-­‐01
Leukocyte Extravasation Signaling	3.83	3.74E-­‐01
Relaxin Signaling	3.81	4.00E-­‐01
GNRH Signaling	3.79	4.03E-­‐01
FAK Signaling	3.76	4.37E-­‐01
Androgen Signaling	3.75	4.14E-­‐01
iCOS-­‐iCOSL Signaling in T Helper Cells	3.75	4.17E-­‐01
Role of BRCA1 in DNA Damage Response	3.74	4.69E-­‐01
NRF2-­‐mediated Oxidative Stress Response	3.73	3.78E-­‐01
Dopamine-­‐DARPP32 Feedback in cAMP Signaling	3.72	3.85E-­‐01
LPS-­‐stimulated MAPK Signaling	3.68	4.52E-­‐01
ATM Signaling	3.64	4.75E-­‐01
Actin Cytoskeleton Signaling	3.62	3.64E-­‐01
CD40 Signaling	3.59	4.62E-­‐01
Amyloid Processing	3.59	4.90E-­‐01
P2Y Purigenic Receptor Signaling Pathway	3.56	4.03E-­‐01
Acute Myeloid Leukemia Signaling	3.54	4.42E-­‐01
Glioma Signaling	3.51	4.21E-­‐01
PI3K/AKT Signaling	3.47	3.98E-­‐01
Gap Junction Signaling	3.42	3.81E-­‐01
Nitric Oxide Signaling in the Cardiovascular System	3.41	4.14E-­‐01
Î±-­‐Adrenergic Signaling	3.4	4.25E-­‐01
Thrombopoietin Signaling	3.39	4.73E-­‐01
Estrogen Receptor Signaling	3.38	3.94E-­‐01
iNOS Signaling	3.38	5.00E-­‐01
PKCÎ¸ Signaling in T Lymphocytes	3.35	3.98E-­‐01
PTEN Signaling	3.35	3.98E-­‐01
Renin-­‐Angiotensin Signaling	3.32	4.04E-­‐01
Sphingosine-­‐1-­‐phosphate Signaling	3.32	4.04E-­‐01
NF-­‐ÎºB Signaling	3.26	3.70E-­‐01
Axonal Guidance Signaling	3.25	3.26E-­‐01
Melanoma Signaling	3.25	5.00E-­‐01
EGF Signaling	3.24	4.64E-­‐01
B Cell Development	3.24	5.29E-­‐01
Ephrin Receptor Signaling	3.19	3.68E-­‐01
Macropinocytosis Signaling	3.18	4.41E-­‐01
PDGF Signaling	3.17	4.29E-­‐01
Glioma Invasiveness Signaling	3.1	4.56E-­‐01
Paxillin Signaling	3.09	4.02E-­‐01
CDK5 Signaling	3.08	4.04E-­‐01
Cell Cycle Control of Chromosomal Replication	3.07	5.56E-­‐01
Growth Hormone Signaling	3.05	4.35E-­‐01
JAK/Stat Signaling	3.05	4.31E-­‐01
Cell Cycle Regulation by BTG Family Proteins	3.04	5.14E-­‐01
RAR Activation	3.04	3.64E-­‐01
TNFR1 Signaling	3.01	4.69E-­‐01
Endometrial Cancer Signaling	2.99	4.62E-­‐01
Fatty Acid Î²-­‐oxidation I	2.98	5.33E-­‐01
Tetrahydrofolate Salvage from 5,10-­‐methenyltetrahydrofolate	2.96	1.00E+00
SAPK/JNK Signaling	2.96	4.04E-­‐01
Regulation of Actin-­‐based Motility by Rho	2.96	4.07E-­‐01
Calcium-­‐induced T Lymphocyte Apoptosis	2.94	4.38E-­‐01
Endothelin-­‐1 Signaling	2.92	3.63E-­‐01
Type I Diabetes Mellitus Signaling	2.92	3.91E-­‐01
Cholecystokinin/Gastrin-­‐mediated Signaling	2.88	3.96E-­‐01
Mouse Embryonic Stem Cell Pluripotency	2.86	4.00E-­‐01
GÎ±12/13 Signaling	2.86	3.85E-­‐01
Factors Promoting Cardiogenesis in Vertebrates	2.85	4.02E-­‐01
Semaphorin Signaling in Neurons	2.85	4.53E-­‐01
IL-­‐2 Signaling	2.85	4.53E-­‐01
Actin Nucleation by ARP-­‐WASP Complex	2.83	4.46E-­‐01
tRNA Charging	2.82	4.87E-­‐01
Hypoxia Signaling in the Cardiovascular System	2.81	4.31E-­‐01
UDP-­‐N-­‐acetyl-­‐D-­‐galactosamine Biosynthesis II	2.81	7.78E-­‐01
Renal Cell Carcinoma Signaling	2.81	4.23E-­‐01
Insulin Receptor Signaling	2.77	3.73E-­‐01
Tight Junction Signaling	2.74	3.59E-­‐01
Antiproliferative Role of TOB in T Cell Signaling	2.72	5.38E-­‐01
ErbB4 Signaling	2.7	4.33E-­‐01
IL-­‐15 Signaling	2.69	4.24E-­‐01
Angiopoietin Signaling	2.69	4.24E-­‐01
CREB Signaling in Neurons	2.69	3.57E-­‐01
CTLA4 Signaling in Cytotoxic T Lymphocytes	2.63	3.98E-­‐01
G-­‐Protein Coupled Receptor Signaling	2.63	3.36E-­‐01
Wnt/Î²-­‐catenin Signaling	2.6	3.55E-­‐01
STAT3 Pathway	2.59	4.11E-­‐01
CCR3 Signaling in Eosinophils	2.59	3.76E-­‐01
Cell Cycle: G1/S Checkpoint Regulation	2.58	4.22E-­‐01
GADD45 Signaling	2.56	5.79E-­‐01
Corticotropin Releasing Hormone Signaling	2.55	3.78E-­‐01
PAK Signaling	2.54	3.93E-­‐01
Apoptosis Signaling	2.54	3.93E-­‐01
Estrogen-­‐Dependent Breast Cancer Signaling	2.46	4.19E-­‐01
Sertoli Cell-­‐Sertoli Cell Junction Signaling	2.45	3.48E-­‐01
RhoA Signaling	2.44	3.69E-­‐01
Colorectal Cancer Metastasis Signaling	2.42	3.35E-­‐01
Role of Osteoblasts, Osteoclasts and Chondrocytes in Rheumatoid Arthritis	2.42	3.38E-­‐01
ILK Signaling	2.37	3.44E-­‐01
Epithelial Adherens Junction Signaling	2.37	3.56E-­‐01
IL-­‐1 Signaling	2.35	3.85E-­‐01
Role of JAK1 and JAK3 in Î³c Cytokine Signaling	2.35	4.13E-­‐01
Superpathway of Cholesterol Biosynthesis	2.33	5.00E-­‐01
Granzyme A Signaling	2.33	5.50E-­‐01
Adipogenesis pathway	2.31	3.62E-­‐01
Regulation of IL-­‐2 Expression in Activated and Anergic T Lymphocytes	2.29	3.92E-­‐01
IL-­‐9 Signaling	2.27	4.71E-­‐01
Inhibition of Angiogenesis by TSP1	2.27	4.71E-­‐01
IL-­‐17A Signaling in Airway Cells	2.24	4.06E-­‐01
Primary Immunodeficiency Signaling	2.21	4.23E-­‐01
Fc Epsilon RI Signaling	2.19	3.67E-­‐01
Cholesterol Biosynthesis I	2.19	6.15E-­‐01
Cholesterol Biosynthesis II (via 24,25-­‐dihydrolanosterol)	2.19	6.15E-­‐01
Cholesterol Biosynthesis III (via Desmosterol)	2.19	6.15E-­‐01
Synaptic Long Term Potentiation	2.18	3.61E-­‐01
TNFR2 Signaling	2.16	4.83E-­‐01
IL-­‐6 Signaling	2.16	3.62E-­‐01
VEGF Signaling	2.08	3.74E-­‐01
FGF Signaling	2.04	3.76E-­‐01
eNOS Signaling	2.04	3.48E-­‐01
Mitotic Roles of Polo-­‐Like Kinase	2.04	3.94E-­‐01
Ovarian Cancer Signaling	2.03	3.51E-­‐01
Antiproliferative Role of Somatostatin Receptor 2	2.02	3.97E-­‐01
Regulation of Cellular Mechanics by Calpain Protease	2	4.04E-­‐01
Ephrin A Signaling	1.98	4.17E-­‐01
Docosahexaenoic Acid (DHA) Signaling	1.97	4.36E-­‐01
Melatonin Signaling	1.96	3.86E-­‐01
Calcium Transport I	1.95	6.67E-­‐01
Leucine Degradation I	1.95	6.67E-­‐01
Folate Transformations I	1.95	6.67E-­‐01
Polyamine Regulation in Colon Cancer	1.93	5.00E-­‐01
Ceramide Signaling	1.92	3.75E-­‐01
Regulation of the Epithelial-­‐Mesenchymal Transition Pathway	1.91	3.32E-­‐01
Cdc42 Signaling	1.9	3.35E-­‐01
FLT3 Signaling in Hematopoietic Progenitor Cells	1.88	3.78E-­‐01
Natural Killer Cell Signaling	1.88	3.55E-­‐01
CD27 Signaling in Lymphocytes	1.87	4.04E-­‐01
PEDF Signaling	1.87	3.80E-­‐01
Chemokine Signaling	1.87	3.80E-­‐01
NGF Signaling	1.86	3.55E-­‐01
Type II Diabetes Mellitus Signaling	1.86	3.50E-­‐01
Clathrin-­‐mediated Endocytosis Signaling	1.85	3.30E-­‐01
TWEAK Signaling	1.85	4.41E-­‐01
GDNF Family Ligand-­‐Receptor Interactions	1.85	3.82E-­‐01
Remodeling of Epithelial Adherens Junctions	1.85	3.82E-­‐01
Role of PKR in Interferon Induction and Antiviral Response	1.85	4.25E-­‐01
RAN Signaling	1.85	5.29E-­‐01
Human Embryonic Stem Cell Pluripotency	1.84	3.43E-­‐01
Neuregulin Signaling	1.8	3.64E-­‐01
Purine Nucleotides De Novo Biosynthesis II	1.79	5.83E-­‐01
Glutathione Biosynthesis	1.78	1.00E+00
4-­‐aminobutyrate Degradation I	1.78	1.00E+00
dTMP De Novo Biosynthesis	1.77	8.00E-­‐01
Folate Polyglutamylation	1.77	8.00E-­‐01
FcÎ³RIIB Signaling in B Lymphocytes	1.73	4.15E-­‐01
Mechanisms of Viral Exit from Host Cells	1.73	4.15E-­‐01
ERK5 Signaling	1.72	3.81E-­‐01
April Mediated Signaling	1.72	4.21E-­‐01
Superpathway of Methionine Degradation	1.72	4.38E-­‐01
Role of JAK2 in Hormone-­‐like Cytokine Signaling	1.72	4.29E-­‐01
tRNA Splicing	1.72	4.29E-­‐01
ErbB2-­‐ErbB3 Signaling	1.69	3.86E-­‐01
Mitochondrial Dysfunction	1.69	3.27E-­‐01
Calcium Signaling	1.68	3.26E-­‐01
